# Supplementary material for: A plug-and-play, easy-to-manufacture fluidic accessory to significantly enhance the sensitivity of electrochemical immunoassays
Source: Sci Rep. 2024 Jun 19;14:14154. doi: 10.1038/s41598-024-64852-5 (PMC11187161; doi:10.1038/s41598-024-64852-5)
Supplement: Supplementary file 2 — Supplementary Information. [file 41598_2024_64852_MOESM2_ESM.xlsx]

## Sheet: Cleaning Summary (Rct)
		Rct values (Ω) from Randles equivalent circuit fitting; NT=not tested									Nyquist Plot EIS Data - OOTB, both Z' and Z'' are in Ω																	Nyquist Plot EIS Data - 0.1 M H2SO4, both Z' and Z'' are in Ω																	Nyquist Plot EIS Data - plasma 95% 62s, both Z' and Z'' are in Ω
											Z'	Z''	Z'	Z''	Z'	Z''	Z'	Z''	Z'	Z''	Z'	Z''	Z'	Z''	Z'	Z''		Z'	Z''	Z'	Z''	Z'	Z''	Z'	Z''	Z'	Z''	Z'	Z''	Z'	Z''	Z'	Z''		Z'	Z''	Z'	Z''	Z'
		Plasma Power (% of 200 W)				Sulfuric Acid Molarity (M)			OOTB		461.578	62.0023	401.962	53.8143	387.844	54.4205	393.384	49.7574	393.035	49.2154	408.438	405.649	433.897	52.1223	683.262	76.2117		429.649	49.2978	406.169	47.9083	404.065	42.5702	405.617	44.2771	409.668	43.6315	430.276	43.9952	547.203	54.6685	411.428	50.2029		796.393	85.0839	624.296	58.6225	590.371
		0.2	0.5	0.8	0.95	0.1	0.2	0.5	-		467.44	59.5281	407.615	53.5771	396.53	51.0145	389.077	62.5834	393.656	45.9377	402.385	399.494	434.073	51.848	679.199	81.4067		429.095	46.4558	397.808	51.6417	403.633	42.9009	404.425	42.7494	402.82	46.7938	440.087	48.8745	547.448	49.8431	423.642	48.2027		773.453	70.4453	636.866	58.2845	599.547
Time (s)	21	3451	NT	5908	3492	5341	6492	6544	10050		472.309	74.2758	399.928	58.6508	399.769	54.9145	396.597	54.2899	394.198	53.0997	410.474	406.77	438.223	56.0433	687.283	84.85		430.369	46.6796	408.689	45.1073	407.435	42.0774	408.621	44.6521	410.927	43.341	431.837	43.2588	548.553	49.1821	424.226	49.3783		789.683	72.7093	637.459	59.2105	598.48
		3662	NT	6473	2503	5603	6551	6337	8573		474.713	67.0623	415.143	65.3415	404.374	64.043	402.197	62.4783	398.928	60.0646	417.785	413.222	444.141	66.0486	693.561	98.6087		435.288	50.3127	414.041	50.1989	411.766	44.7532	413.876	54.9453	418.435	48.0642	437.277	47.9175	553.443	54.1465	429.85	51.9609		796.165	74.4723	641.456	61.7679	599.927
		5155	NT	7164	1955	5368	6208	6540	6189		482.467	83.8892	420.579	79.6199	408.328	80.76	405.991	76.3989	403.832	76.2119	423.524	416.074	447.22	81.9359	299.5	1633.45		417.869	75.8551	416.741	61.2725	414.584	56.9277	416.402	60.1699	419.024	58.7736	439.95	58.0254	559.257	54.3174	435.222	63.1379		3354.61	3846.94	6180.08	8025.26	604.337
		5840	NT	6233	1965	5161	6275	6105	6472		491.508	106.269	427.335	100.792	416.096	103.697	413.28	99.6243	410.132	96.9915	435.046	423.298	454.102	104.899	2614.9	-14852.7		446.324	73.9834	424.156	74.4724	421.899	70.7115	422.772	73.7372	425.905	73.3352	446.241	72.9504	565.337	75.2017	441.696	85.8116		12427.1	-7326.91	-1404.24	6039.88	618.154
		10970	NT	5868	2095	5691	5740	6200	6396		500.148	135.207	438.683	129.871	424.717	131.262	425.188	127.371	416.271	129.677	450.981	431.368	462.443	135.692	-5670.44	-3388.13		458.558	90.8467	431.76	96.1663	428.372	90.8148	432.227	96.7693	435.32	92.1837	453.593	94.3107	572.998	96.2207	449.958	97.8806		-2095.72	3699.91	-8616.54	5020.78	620.695
		13930	NT	7582	2762	5214	5752	5667	7399		513.961	178.619	450.071	169.768	437.207	175.924	438.639	166.497	427.895	170.183	474.789	441.363	474.907	181.952	664.856	182.702		466.957	119.465	445.006	121.754	440.281	114.696	442.694	123.918	445.869	118.867	467.466	118.826	585.959	123.758	462.23	123.25		778.84	113.443	623.243	110.611	630.609
		11920	NT	7589	3166	4693	5737	5440	11570		534.733	235.112	468.851	226.22	455.204	235.61	460.065	220.466	443.419	229.054	513.921	456.857	492.632	244.917	712.388	282.783		482.249	154.087	461.642	157.662	455.681	148.572	460	161.216	460.823	154.753	483.753	153.351	602.039	160.061	479.993	160.347		809.326	164.484	653.133	163.561	644.544
		9845	NT	6872	2665	6687	8550	6062	13910		564.451	310.277	496.365	299.482	482.147	314.815	489.994	290.614	465.839	308.593	574.721	478.853	518.854	329.49	751.49	395.296		503.032	198.944	485.455	203.119	476.647	191.702	484.01	209.047	481.931	200.222	506.287	197.63	624.457	206.209	504.556	206.25		841.439	220.933	681.81	221.728	663.856
		10510	NT	3732	4595	6378	5225	6783	8608		605.631	408.705	537.42	396.227	522.127	420.524	534.738	380.156	498.728	415.463	668.512	513.26	560.943	440.78	797.254	545.393		531.205	257.256	518.417	261.686	504.47	248.238	518.406	269.773	510.638	261.379	537.026	254.344	656.233	266.538	537.363	264.696		876.975	293.39	714.118	298.62	690.533
		7434	NT	4286	4336	6181	6267	6380	6878		663.86	534.922	594.532	521.834	582.564	558.256	599.103	492.734	549.887	558.29	807.266	564.377	622.092	585.329	862.591	748.904		570.301	332.549	564.72	332.597	542.54	318.912	566.303	345.513	548.412	337.785	578.339	326.641	696.99	344.875	581.438	336.25		924.53	387.227	755.605	398.252	727.041
		8303	NT	4500	6162	6297	5928	6355	4758		743.793	694.887	679.332	678.265	672.29	734.231	688.435	630.505	625.014	744.965	1000.2	637.278	713.404	770.705	953.48	1021.19		621.793	429.732	624.186	417.288	594.517	409.902	630.447	431.757	600.43	436.165	632.619	414.09	755.522	440.315	641.088	424.132		989.509	510.544	814.392	531.475	780.033
		10840	NT	5647	6859	6423	6080	6497	3712		856.476	897.994	794.014	876.183	803.807	958.009	811.18	795.42	733.843	987.528	1268.48	749.802	842.64	999.747	1095.59	1386.56		692.848	550.396	700.657	518.673	665.163	522.455	710.804	536.323	671.299	561.291	704.522	522.595	837.283	560.626	716.158	528.115		1077.21	665.653	897.65	706.184	860.796
		10000	NT	5971	5736	6006	5648	5655	9798		1014.44	1149.37	956.06	1112.63	999.172	1217.62	973.58	981.427	904.958	1290.89	1632.35	919.872	1018.07	1272.11	1323.38	1855.15		790.439	701.21	789.505	643.867	757.44	660.668	811.469	660.249	767.342	717.934	798.334	657.274	944.7	703.685	809.6	658.693		1205.17	867.671	1023.7	928.76	982.919
		5611	NT	6064	5024	5370	4686	5037	13400		1221.92	1464.73	1179.05	1403.1	1281.79	1528.61	1190.19	1205.08	1147.3	1672.54	2099.91	1162.96	1248.19	1608.54	1663.13	2462.44		920.819	886.364	904.814	797.789	883.09	832.253	931.315	809.824	899.236	912.815	920.122	824.432	1093.32	871.296	923.849	819.386		1384.25	1108.78	1209.12	1211.71	1174.76
		8622	NT	5727	5408	5405	4588	4944	14660		1512.08	1853.68	1476.74	1745.63	1672.9	1859.82	1463.68	1455.38	1504.21	2131.82	2704.44	1520.65	1547	2024.72	2202.98	3192.3		1102.45	1106.32	1053.25	987.54	1053.98	1033.72	1084.35	994.777	1087.7	1147.36	1088.02	1025.41	1290.18	1069.09	1074.2	1018.9		1647.24	1391.18	1491.21	1550.92	1471.86
		7758	NT	5298	4041	5897	4596	5637	14520		1918.16	2320	1878.4	2140.28	2194.91	2177.3	1813.17	1730.86	2020.13	2649.7	3463.88	2032.39	1950.29	2539.01	3009.91	4039.61		1351.4	1371.52	1248.96	1232.32	1284.57	1276.43	1285.3	1229.18	1348.04	1427.29	1314.04	1266.99	1552.86	1286.07	1275.57	1274		2014.83	1694.98	1910.71	1919.05	1917.82
		9460	NT	3119	5104	5255	6754	6242	11830		2491.35	2838.94	2423.52	2568.24	2834.43	2423.09	2258.53	2014.21	2736.65	3181.15	4391.84	2754.08	2522.51	3160.06	4162.77	4897.55		1692.64	1660.57	1523	1520.22	1598.55	1541.73	1559.07	1510.05	1712.79	1725.15	1627	1532.33	1894.95	1499.84	1556.08	1577.83		2505.01	1982.03	2481.7	2258.4	2539.23
		NT	NT	2815	6434	4793	6206	5776	11800		3275.79	3361.09	3140.48	2973.97	3556.29	2549.11	2815.32	2269.56	3674.18	3641.84	5473.64	3731.47	3351.52	3842.78	5696.06	5612.86		2147.62	1941.09	1903.2	1836.41	2016.88	1801.11	1936.71	1816.12	2198.2	2006.71	2044.08	1794.67	2320.56	1680.26	1948.06	1913.24		3103.61	2192.24	3186.54	2492.32	3316.57
		NT	NT	2773	6835	5498	5868	6868	8231		4277.29	3775.86	4022.95	3279.38	4277.28	2539.92	3467.68	2445.36	4792.6	3922.79	6644.39	4954.3	4496.24	4458.35	7521.64	5972.4		2706.72	2162.46	2410.96	2141.24	2527.94	2013.67	2434.46	2107.72	2785.64	2213.3	2559.94	2003.32	2801.89	1791.64	2475.3	2236		3753.01	2286.33	3947.03	2565.8	4156.35
		NT	NT	3167	6984	5289	5829	5528	7691		5426.54	3990.65	5001.54	3410.24	4941.09	2427.93	4156.85	2512.18	5971.86	3950.18	7802.6	6324.59	5903.07	4828.04	9402.14	5867.04		3330.99	2289	3033.08	2371.42	3103.29	2135.67	3043.04	2327.46	3427.03	2306.93	3139.75	2125.39	3297.56	1821.2	3125.89	2485.75		4389.99	2264.35	4666.91	2489.04	4949.21
		NT	NT	4164	7078	4414	5653	4598	9323		6589.32	3969.62	5962.07	3350.39	5507.34	2283.13	4817.3	2474.67	7054.32	3754.65	8829.19	7645.81	7393.95	4835.73	11052.9	5377.19		3953.9	2310.62	3712.68	2491.78	3679.52	2174.12	3705.89	2444.86	4053.69	2299.26	3721.99	2150.67	3755.43	1788.83	3843.18	2618.71		4949.19	2174.64	5277.57	2346.38	5619.91
		NT	NT	5326	6829	NT	5422	4782	11700		7635.89	3765.12	6808.49	3167.43	5983.02	2139.92	5400.33	2389.02	7967.35	3442.04	9670.64	8776.45	8721.91	4530.87	12353.8	4704.21		4523.57	2263.99	4377.44	2504.29	4214.51	2152.75	4354.91	2458.65	4607.2	2224.34	4251.88	2111.64	4160.86	1731.52	4547.82	2631.87		5432.45	2072.77	5778.32	2193.06	6164.37
		NT	NT	7329	5964	NT	5078	4809	13190		8514.98	3479.35	7513.13	2949.69	6396.39	2050.33	5910.89	2303.24	8689.57	3115.78	10327.2	9667.04	9789.75	4068.77	13314.1	4040.88		5027.12	2203.62	4979.45	2455.33	4691.73	2116.03	4944.18	2413.56	5085.12	2145.25	4719.68	2056.16	4516.5	1692.85	5190.54	2581.71		5843.2	2006.19	6196.43	2091.76	6605.71
		NT	NT	7691	4219	NT	4532	4775	12675		9241.46	3220.97	8107.37	2771.15	6765.37	2024.83	6363.03	2262.61	9279.94	2865.89	10883.6	10380	10620.8	3630.96	14027.3	3496.87		5472.72	2170.31	5508.27	2401.3	5118.14	2111.39	5466.54	2364.66	5511.02	2105.73	5137.42	2030.89	4838.8	1700.77	5751.04	2513.93		6206.93	1996.81	6569.63	2060.61	7000.68
	62	10710	3699	2059	5312						9859.19	3023.44	8639.28	2657.85	7148.08	2072.07	6803.26	2281.81	9793.44	2690.45	11359.3	10950.5	11280.4	3296.93	14590.6	3108.54		5899.31	2190.79	5994.32	2384.33	5538.23	2147.56	5943.94	2356.17	5908.03	2121.84	5538.1	2050.53	5154.27	1751.8	6257.2	2484.56		6572.38	2047.49	6940.18	2113.71	7385.07
		13110	5011	2109	5694						10387.3	2948.55	9125.36	2649.61	7529.26	2195.37	7232.33	2377.77	10264.9	2642.65	11822.6	11469.5	11838.5	3073.48	15094.3	2884.94		6305.16	2287.11	6452.66	2434.19	5939.53	2257.85	6390.97	2420.04	6299.71	2206.51	5915.75	2136.09	5482.57	1867.24	6731.33	2527.35		6949.79	2188.01	7321.7	2244.58	7778.04
		11620	5204	1746	6147						10908.3	2980.16	9602.3	2729.87	7955.78	2403.72	7686.4	2560.75	10717.2	2719.97	12291.6	11948.5	12335.4	3036.43	15553	2843.62		6727.5	2463.96	6898.89	2567.9	6361.17	2443.07	6829.52	2559.65	6709.28	2381.42	6305.05	2300.29	5822.98	2054.05	7195.96	2650.55		7351.81	2407.47	7737.06	2471.3	8186.78
		7404	3394	1523	4924						11457.6	3097.36	10106.4	2911.73	8414.52	2680.57	8178.08	2834.1	11215.8	2882.43	12791.7	12430.9	12846.9	3148.82	16003.8	2900.83		7191.77	2729.88	7377.12	2800.36	6828.29	2715.65	7316.1	2776.97	7161.02	2627.87	6734.85	2552.59	6212.22	2296.75	7699.52	2874.61		7814.73	2712.51	8192.31	2776.37	8651.83
		10750	3446	1628	4878						12037.8	3352.53	10666.4	3209.52	8948.54	3070.06	8726.52	3176.45	11736.6	3165.12	13389.5	12978	13384.3	3388.61	16532.5	3135.94		7721.48	3070.49	7897.91	3124.37	7346.91	3064.09	7838.74	3105.97	7653.87	2971.4	7219.7	2882.63	6656.36	2639.33	8225.4	3199.49		8323.18	3090.42	8725.52	3187.26	9160.55
		11830	5648	3111	5501						12668.9	3716.42	11296.1	3605.25	9552.18	3516.96	9351.25	3630.09	12334.6	3555.7	14068.6	13586.5	14012.6	3725.63	17085.7	3456.56		8298.92	3522.59	8499.31	3557.13	7941.7	3526.42	8426.06	3528.07	8219.36	3416.68	7779.69	3307.3	7158.81	3045.89	8838.76	3633.62		8920.51	3581.37	9342.16	3691.11	9803.04
		11140	8736	5631	6344						13360.7	4205.25	11987.6	4113.95	10244.4	4080.39	10057.8	4188.62	13001.7	4068.22	14876.7	14281.7	14679.7	4222.59	17687.8	3914.99		8972.93	4085.46	9172.23	4087.99	8605.55	4078.1	9091.84	4061.43	8859.71	3951.78	8393.39	3817.2	7736.27	3544.46	9519.28	4171.77		9620.12	4187.78	10049.8	4305.81	10526.9
		5306	7353	4335	5846						14181.4	4832.71	12798.8	4746.74	11057.9	4778.23	10885.6	4864.11	13789.6	4707.12	15822	15075.6	15462.2	4841.59	18438.4	4497.01		9772.96	4752.08	9976.71	4765.18	9411.43	4762.2	9882.11	4721.72	9629.84	4621.74	9148.64	4467.36	8431.11	4159.62	10321.1	4837.56		10433.1	4910.78	10889	5042.87	11382.7
		4744	3410	2568	5248						15187.8	5522.77	13811.7	5463.99	12088.1	5535.58	11927.1	5615.7	14770.6	5414.24	16966.3	16049.9	16456.8	5549.72	19387.5	5144.92		10718.3	5603.05	10890.2	5565.31	10372.4	5590.56	10818.4	5529.5	10546.4	5412.43	10059.5	5254.34	9271.09	4889.97	11314.2	5600.15		11455.5	5740.38	11962.5	5908.81	12467.3
		3817	2861	2068	5755						16290.5	6468.63	14909.6	6390.74	13209.7	6520.96	13064.4	6613.9	15867.9	6393.9	18403	17214.3	17526.7	6506.15	20422.3	6047.33		11878.6	6557.91	12056	6476.48	11520.4	6568.55	11955.2	6451.65	11675.2	6351.68	11097.6	6119.89	10236.5	5767.03	12439.6	6605.74		12602.1	6780.09	13199.5	7032.39	13663.6
		3835	3206	2166	3955						17626.4	7585.96	16248.9	7530.37	14570	7712.64	14426.6	7772.73	17172.4	7537.1	20076.8	18542.3	18843.9	7706.29	21480	7147.43		13194.2	7704.8	13348.6	7662.5	12848.4	7760.03	13248	7590.63	12992.6	7550.34	12403.6	7265.94	11401.6	6776.07	13764.3	7781.4		14010.9	8033.9	14621.1	8298.69	15131.1
		4139	5859	2161	3009						19113.3	8840.46	17784.4	8817.47	16163.9	9052.54	16077	9192.13	18738.4	8888.03	21898.2	19982.1	20338.5	9018.76	22769.2	8389.5		14764.1	9110.78	14869.5	9026	14378.5	9182.83	14782.5	8984.16	14481.1	8843.17	13830.2	8462.82	12809.7	8027.64	15403	9189.96		15612.2	9441.37	16313.4	9807.13	16851.8
		4426	5184	2602	3012						21074.5	10436.8	19722.2	10454	18119.1	10731.2	17994.7	10795.2	20539	10492.7	24378.5	21928.4	22290	10696.7	24369.4	9931.15		16573.3	10619	16788.1	10553.6	16309.3	10803.2	16595.1	10575.3	16337.8	10472.1	15646.9	10187.9	14393.7	9340.73	17249	10831.4		17654.3	11313	18348.9	11566.2	18827
		4800	7303	5545	3409						23489.6	12313.4	21987.8	12251.8	20521.8	12749.4	20302.4	12647.5	22855.8	12415.8	27190.7	24101.2	24369.3	12550.3	26514.6	11613.8		18781.6	12472.1	18883.5	12372	18493.6	12630.2	18702.8	12264.2	18414	12429.9	17752.9	11533.6	16271.3	11150.5	19434.7	12734.8		20023.5	13226.7	20651.2	13437.4	21275.6
		4649	6948	6675	4007
		3961	5588	4763	3923
		2630	8835	2503	4571
		2619	12530	2275	4829
		2454	11640	2059	5836
		2414	11190	1913	5770
		2651	10260	1984	5694
		3576	9504	3246	5918
		3464	10050	5521	5810
		4282	10320	3105	3680
	99	2346	NT	4803	NT
		1969	NT	4314	NT
		2321	NT	3904	NT
		2454	NT	5560	NT
		2975	NT	4231	NT
		5015	NT	4975	NT
		5673	NT	5149	NT
		4891	NT	5644	NT
		2569	NT	3921	NT
		2265	NT	4761	NT
		3125	NT	4795	NT
		2853	NT	3043	NT
		2441	NT	2694	NT
		3187	NT	3690	NT
		2637	NT	5982	NT
		2899	NT	4333	NT
		3119	NT	4267	NT
		3373	NT	5381	NT
		3463	NT	3456	NT
		3771	NT	3026	NT
		3340	NT	2986	NT
		4238	NT	4571	NT
		6634	NT	6560	NT
		6034	NT	4048	NT
[truncated: 114 more columns]

## Sheet: Cleaning Summary (CV)
		CV Ipeak (uA)									Data fitted in PSTrace across all conditions (scan 3 of each measurement was used for data interpretation to allow for stabilisation)
											Measurement	DateTime	Curve	Peak	X	Height	Area	Width	YOffset	MaxSlope	MinSlope	SumSlope			Measurement	DateTime	Curve	Peak	X	Height	Area	Width	YOffset	MaxSlope	MinSlope	SumSlope			Measurement	DateTime	Curve	Peak	X	Height	Area	Width	YOffset	MaxSlope	MinSlope
		Plasma Power (% of 200 W)				Sulfuric Acid Molarity (M)			OOTB		(E1) 20% power 99 seconds	August 15, 2023 13:40:22	CV i vs E Channel 1 Scan 1	1	0.189728	5.01079	NaN	NaN	-0.722458	55.8894	-17.8311	73.7205			(E1) 95% power 21s	August 17, 2023 12:57:32	CV i vs E Channel 2 Scan 1	1	0.179728	4.96146	NaN	NaN	-0.713373	56.1009	-17.7024	73.8033			(E2) Cleaned with 0.2 M H2SO4	August 18, 2023 12:44:44	CV i vs E Channel 1 Scan 1	1	0.189728	4.8957	NaN	NaN	-0.641699	53.1934	-16.4027
		20	0.5	0.8	0.95	0.1	0.2	0.5	-		(E1) 20% power 99 seconds	August 15, 2023 13:40:22	CV i vs E Channel 1 Scan 1	2	0.0897274	-4.72608	NaN	NaN	0.479998	55.8894	-17.8311	73.7205			(E1) 95% power 21s	August 17, 2023 12:57:32	CV i vs E Channel 2 Scan 1	2	0.0897274	-4.79305	NaN	NaN	0.521309	56.1009	-17.7024	73.8033			(E2) Cleaned with 0.2 M H2SO4	August 18, 2023 12:44:44	CV i vs E Channel 1 Scan 1	2	0.0798054	-4.7288	NaN	NaN	0.528061	53.1934	-16.4027
Time (s)	21	4.75929	NT	4.891	4.99113	4.88548	5.02612	4.6259	3.63348		(E1) 20% power 99 seconds	August 15, 2023 13:40:22	CV i vs E Channel 1 Scan 2	1	0.189728	5.07103	NaN	NaN	-0.664058	54.8441	-17.8715	72.7156			(E1) 95% power 21s	August 17, 2023 12:57:32	CV i vs E Channel 2 Scan 2	1	0.179728	5.03787	NaN	NaN	-0.660652	55.8995	-17.9256	73.8251			(E2) Cleaned with 0.2 M H2SO4	August 18, 2023 12:44:44	CV i vs E Channel 1 Scan 2	1	0.189728	5.01465	NaN	NaN	-0.628902	54.1573	-16.9847
		4.74258	NT	4.887	5.0045	4.87225	4.82505	4.74986	3.99489		(E1) 20% power 99 seconds	August 15, 2023 13:40:22	CV i vs E Channel 1 Scan 2	2	0.0897274	-4.73707	NaN	NaN	0.559173	54.8441	-17.8715	72.7156			(E1) 95% power 21s	August 17, 2023 12:57:32	CV i vs E Channel 2 Scan 2	2	0.0897274	-4.76791	NaN	NaN	0.54738	55.8995	-17.9256	73.8251			(E2) Cleaned with 0.2 M H2SO4	August 18, 2023 12:44:44	CV i vs E Channel 1 Scan 2	2	0.0798054	-4.71802	NaN	NaN	0.529158	54.1573	-16.9847
		4.62696	NT	4.885	4.95188	4.95019	4.80766	4.78367	3.73495		(E1) 20% power 99 seconds	August 15, 2023 13:40:22	CV i vs E Channel 1 Scan 3	1	0.189728	5.05917	NaN	NaN	-0.638659	54.4227	-17.8014	72.2241			(E1) 95% power 21s	August 17, 2023 12:57:32	CV i vs E Channel 2 Scan 3	1	0.189728	4.99113	NaN	NaN	-0.58364	56.0575	-17.8542	73.9117			(E2) Cleaned with 0.2 M H2SO4	August 18, 2023 12:44:44	CV i vs E Channel 1 Scan 3	1	0.189728	5.02612	NaN	NaN	-0.632636	54.4832	-17.1731
		4.6339	NT	4.896	4.9341	4.95254	4.82361	4.84472	3.92455		(E1) 20% power 99 seconds	August 15, 2023 13:40:22	CV i vs E Channel 1 Scan 3	2	0.0897274	-4.72249	NaN	NaN	0.568716	54.4227	-17.8014	72.2241			(E1) 95% power 21s	August 17, 2023 12:57:32	CV i vs E Channel 2 Scan 3	2	0.0897274	-4.73068	NaN	NaN	0.540768	56.0575	-17.8542	73.9117			(E2) Cleaned with 0.2 M H2SO4	August 18, 2023 12:44:44	CV i vs E Channel 1 Scan 3	2	0.0798054	-4.70111	NaN	NaN	0.542186	54.4832	-17.1731
		4.64781	NT	4.857	4.90078	5.10095	4.96714	4.85648	3.72476		(E1) 20% power 99 seconds	August 15, 2023 13:40:22	CV i vs E Channel 2 Scan 1	1	0.189728	4.99914	NaN	NaN	-0.721922	56.5595	-17.9269	74.4865			(E1) 95% power 21s	August 17, 2023 12:57:32	CV i vs E Channel 3 Scan 1	1	0.189728	4.95645	NaN	NaN	-0.706984	57.2916	-17.7019	74.9935			(E2) Cleaned with 0.2 M H2SO4	August 18, 2023 12:44:44	CV i vs E Channel 2 Scan 1	1	0.199727	4.65554	NaN	NaN	-0.547791	48.1062	-15.3176
		4.7406	NT	4.893	4.89764	5.06472	5.05717	4.90639	3.65102		(E1) 20% power 99 seconds	August 15, 2023 13:40:22	CV i vs E Channel 2 Scan 1	2	0.0897274	-4.71412	NaN	NaN	0.491878	56.5595	-17.9269	74.4865			(E1) 95% power 21s	August 17, 2023 12:57:32	CV i vs E Channel 3 Scan 1	2	0.0897274	-4.70891	NaN	NaN	0.440077	57.2916	-17.7019	74.9935			(E2) Cleaned with 0.2 M H2SO4	August 18, 2023 12:44:44	CV i vs E Channel 2 Scan 1	2	0.0798054	-4.52943	NaN	NaN	0.518327	48.1062	-15.3176
		4.52113	NT	4.866	5.02704	5.07206	5.14828	5.07873	3.4602		(E1) 20% power 99 seconds	August 15, 2023 13:40:22	CV i vs E Channel 2 Scan 2	1	0.199727	5.02718	NaN	NaN	-0.620969	55.3192	-17.7293	73.0485			(E1) 95% power 21s	August 17, 2023 12:57:32	CV i vs E Channel 3 Scan 2	1	0.189728	5.0191	NaN	NaN	-0.618091	56.3687	-17.8001	74.1688			(E2) Cleaned with 0.2 M H2SO4	August 18, 2023 12:44:44	CV i vs E Channel 2 Scan 2	1	0.199727	4.87234	NaN	NaN	-0.586822	49.8394	-16.0429
		4.3619	NT	4.881	NT	4.85842	5.23126	4.79653	3.22014		(E1) 20% power 99 seconds	August 15, 2023 13:40:22	CV i vs E Channel 2 Scan 2	2	0.0897274	-4.69678	NaN	NaN	0.532279	55.3192	-17.7293	73.0485			(E1) 95% power 21s	August 17, 2023 12:57:32	CV i vs E Channel 3 Scan 2	2	0.0997267	-4.69418	NaN	NaN	0.510083	56.3743	-17.8001	74.1745			(E2) Cleaned with 0.2 M H2SO4	August 18, 2023 12:44:44	CV i vs E Channel 2 Scan 2	2	0.0798054	-4.53575	NaN	NaN	0.547162	49.8394	-16.0429
		4.60458	NT	4.826	4.8896	4.87478	4.8806	4.73209	3.97008		(E1) 20% power 99 seconds	August 15, 2023 13:40:22	CV i vs E Channel 2 Scan 3	1	0.199727	5.03766	NaN	NaN	-0.601029	55.2871	-17.6737	72.9608			(E1) 95% power 21s	August 17, 2023 12:57:32	CV i vs E Channel 3 Scan 3	1	0.189728	5.0045	NaN	NaN	-0.599197	56.204	-17.8025	74.0064			(E2) Cleaned with 0.2 M H2SO4	August 18, 2023 12:44:44	CV i vs E Channel 2 Scan 3	1	0.199727	4.82505	NaN	NaN	-0.544165	49.9336	-16.0294
		4.66029	NT	4.843	4.74402	4.84811	4.8308	4.65867	4.29145		(E1) 20% power 99 seconds	August 15, 2023 13:40:22	CV i vs E Channel 2 Scan 3	2	0.0897274	-4.68981	NaN	NaN	0.545959	55.2871	-17.6737	72.9608			(E1) 95% power 21s	August 17, 2023 12:57:32	CV i vs E Channel 3 Scan 3	2	0.0997267	-4.75056	NaN	NaN	0.578005	56.2096	-17.8025	74.0121			(E2) Cleaned with 0.2 M H2SO4	August 18, 2023 12:44:44	CV i vs E Channel 2 Scan 3	2	0.0897274	-4.50584	NaN	NaN	0.580757	49.9336	-16.0294
		4.67531	NT	4.752	4.76799	4.81941	4.8102	4.58273	4.43924		(E1) 20% power 99 seconds	August 15, 2023 13:40:22	CV i vs E Channel 3 Scan 1	1	0.189728	4.93522	NaN	NaN	-0.69429	56.9348	-17.8944	74.8292			(E1) 95% power 21s	August 17, 2023 12:57:32	CV i vs E Channel 4 Scan 1	1	0.189728	4.90359	NaN	NaN	-0.712055	56.488	-17.593	74.081			(E2) Cleaned with 0.2 M H2SO4	August 18, 2023 12:44:44	CV i vs E Channel 3 Scan 1	1	0.199727	4.6317	NaN	NaN	-0.535494	47.7374	-15.3111
		4.67857	NT	4.704	4.81368	4.80524	4.76764	4.72902	4.26725		(E1) 20% power 99 seconds	August 15, 2023 13:40:22	CV i vs E Channel 3 Scan 1	2	0.0897274	-4.63013	NaN	NaN	0.468968	56.9348	-17.8944	74.8292			(E1) 95% power 21s	August 17, 2023 12:57:32	CV i vs E Channel 4 Scan 1	2	0.0897274	-4.63992	NaN	NaN	0.46918	56.488	-17.593	74.081			(E2) Cleaned with 0.2 M H2SO4	August 18, 2023 12:44:44	CV i vs E Channel 3 Scan 1	2	0.0798054	-4.46832	NaN	NaN	0.518314	47.7374	-15.3111
		4.58563	NT	4.746	4.79192	4.79265	4.82892	4.79748	4.21344		(E1) 20% power 99 seconds	August 15, 2023 13:40:22	CV i vs E Channel 3 Scan 2	1	0.199727	5.01382	NaN	NaN	-0.628449	55.4762	-17.6433	73.1195			(E1) 95% power 21s	August 17, 2023 12:57:32	CV i vs E Channel 4 Scan 2	1	0.189728	4.94944	NaN	NaN	-0.62	55.1314	-17.5928	72.7242			(E2) Cleaned with 0.2 M H2SO4	August 18, 2023 12:44:44	CV i vs E Channel 3 Scan 2	1	0.199727	4.80252	NaN	NaN	-0.514619	49.243	-15.7978
		4.61669	NT	4.691	4.84221	4.72001	4.91317	4.94017	3.98448		(E1) 20% power 99 seconds	August 15, 2023 13:40:22	CV i vs E Channel 3 Scan 2	2	0.0997267	-4.6148	NaN	NaN	0.539616	55.4762	-17.6433	73.1195			(E1) 95% power 21s	August 17, 2023 12:57:32	CV i vs E Channel 4 Scan 2	2	0.0997267	-4.63207	NaN	NaN	0.53447	55.1314	-17.5928	72.7242			(E2) Cleaned with 0.2 M H2SO4	August 18, 2023 12:44:44	CV i vs E Channel 3 Scan 2	2	0.0897274	-4.49005	NaN	NaN	0.594437	49.243	-15.7978
		4.2731	NT	4.724	5.00417	4.93366	4.9832	5.04344	3.72993		(E1) 20% power 99 seconds	August 15, 2023 13:40:22	CV i vs E Channel 3 Scan 3	1	0.199727	4.96545	NaN	NaN	-0.554053	55.297	-17.6285	72.9256			(E1) 95% power 21s	August 17, 2023 12:57:32	CV i vs E Channel 4 Scan 3	1	0.189728	4.95188	NaN	NaN	-0.599166	54.9609	-17.5505	72.5114			(E2) Cleaned with 0.2 M H2SO4	August 18, 2023 12:44:44	CV i vs E Channel 3 Scan 3	1	0.199727	4.80766	NaN	NaN	-0.499727	49.4717	-15.8046
		3.66018	NT	4.849	NT	4.89101	5.10264	4.79314	3.70939		(E1) 20% power 99 seconds	August 15, 2023 13:40:22	CV i vs E Channel 3 Scan 3	2	0.0997267	-4.6277	NaN	NaN	0.560341	55.297	-17.6285	72.9256			(E1) 95% power 21s	August 17, 2023 12:57:32	CV i vs E Channel 4 Scan 3	2	0.0897274	-4.53226	NaN	NaN	0.568229	54.9609	-17.5505	72.5114			(E2) Cleaned with 0.2 M H2SO4	August 18, 2023 12:44:44	CV i vs E Channel 3 Scan 3	2	0.0897274	-4.50215	NaN	NaN	0.608741	49.4717	-15.8046
		4.53582	NT	4.897	4.98683	4.91057	NT	4.72851	4.01697		(E1) 20% power 99 seconds	August 15, 2023 13:40:22	CV i vs E Channel 4 Scan 1	1	0.199727	4.92688	NaN	NaN	-0.681219	57.0301	-17.7832	74.8133			(E1) 95% power 21s	August 17, 2023 12:57:32	CV i vs E Channel 5 Scan 1	1	0.189728	4.81872	NaN	NaN	-0.657564	56.186	-17.4776	73.6636			(E2) Cleaned with 0.2 M H2SO4	August 18, 2023 12:44:44	CV i vs E Channel 4 Scan 1	1	0.199727	4.6492	NaN	NaN	-0.524326	49.3513	-15.5212
		4.34947	NT	4.834	4.91775	4.89761	NT	4.66273	3.96776		(E1) 20% power 99 seconds	August 15, 2023 13:40:22	CV i vs E Channel 4 Scan 1	2	0.0997267	-4.5863	NaN	NaN	0.485032	57.0301	-17.7832	74.8133			(E1) 95% power 21s	August 17, 2023 12:57:32	CV i vs E Channel 5 Scan 1	2	0.0897274	-4.61213	NaN	NaN	0.518111	56.186	-17.4776	73.6636			(E2) Cleaned with 0.2 M H2SO4	August 18, 2023 12:44:44	CV i vs E Channel 4 Scan 1	2	0.0897274	-4.43219	NaN	NaN	0.529667	49.3513	-15.5212
		4.35483	NT	4.803	4.97499	4.86315	NT	4.4937	4.40627		(E1) 20% power 99 seconds	August 15, 2023 13:40:22	CV i vs E Channel 4 Scan 2	1	0.199727	4.96665	NaN	NaN	-0.584189	55.5156	-17.679	73.1946			(E1) 95% power 21s	August 17, 2023 12:57:32	CV i vs E Channel 5 Scan 2	1	0.189728	4.92189	NaN	NaN	-0.626498	54.7534	-17.452	72.2055			(E2) Cleaned with 0.2 M H2SO4	August 18, 2023 12:44:44	CV i vs E Channel 4 Scan 2	1	0.199727	4.81778	NaN	NaN	-0.520385	50.4321	-16.012
		4.14012	NT	4.782	4.89216	5.06314	NT	4.82628	4.5094		(E1) 20% power 99 seconds	August 15, 2023 13:40:22	CV i vs E Channel 4 Scan 2	2	0.0997267	-4.58881	NaN	NaN	0.531458	55.5156	-17.679	73.1946			(E1) 95% power 21s	August 17, 2023 12:57:32	CV i vs E Channel 5 Scan 2	2	0.0997267	-4.58979	NaN	NaN	0.562534	54.7534	-17.452	72.2055			(E2) Cleaned with 0.2 M H2SO4	August 18, 2023 12:44:44	CV i vs E Channel 4 Scan 2	2	0.0897274	-4.46583	NaN	NaN	0.577089	50.4321	-16.012
		4.13119	NT	4.759	4.90582	5.40388	NT	4.8741	4.40345		(E1) 20% power 99 seconds	August 15, 2023 13:40:22	CV i vs E Channel 4 Scan 3	1	0.199727	4.9727	NaN	NaN	-0.561435	55.3365	-17.6647	73.0012			(E1) 95% power 21s	August 17, 2023 12:57:32	CV i vs E Channel 5 Scan 3	1	0.199727	4.9341	NaN	NaN	-0.589884	54.8859	-17.3697	72.2556			(E2) Cleaned with 0.2 M H2SO4	August 18, 2023 12:44:44	CV i vs E Channel 4 Scan 3	1	0.199727	4.82361	NaN	NaN	-0.511768	50.5785	-16.0047
		4.15947	NT	4.816	4.89046	NT	NT	4.97438	4.09284		(E1) 20% power 99 seconds	August 15, 2023 13:40:22	CV i vs E Channel 4 Scan 3	2	0.0997267	-4.60408	NaN	NaN	0.548734	55.3365	-17.6647	73.0012			(E1) 95% power 21s	August 17, 2023 12:57:32	CV i vs E Channel 5 Scan 3	2	0.0997267	-4.60515	NaN	NaN	0.570315	54.8859	-17.3697	72.2556			(E2) Cleaned with 0.2 M H2SO4	August 18, 2023 12:44:44	CV i vs E Channel 4 Scan 3	2	0.0897274	-4.47932	NaN	NaN	0.594818	50.5785	-16.0047
		4.19389	NT	4.803	4.86091	NT	NT	5.23845	3.79258		(E1) 20% power 99 seconds	August 15, 2023 13:40:22	CV i vs E Channel 5 Scan 1	1	0.199727	4.93947	NaN	NaN	-0.689575	57.1183	-17.7462	74.8645			(E1) 95% power 21s	August 17, 2023 12:57:32	CV i vs E Channel 6 Scan 1	1	0.199727	4.82559	NaN	NaN	-0.660193	55.6969	-17.3903	73.0873			(E2) Cleaned with 0.2 M H2SO4	August 18, 2023 12:44:44	CV i vs E Channel 5 Scan 1	1	0.189728	4.84841	NaN	NaN	-0.624783	54.6332	-16.9887
		4.11286	NT	4.765	5.18853	NT	NT	NT	3.48387		(E1) 20% power 99 seconds	August 15, 2023 13:40:22	CV i vs E Channel 5 Scan 1	2	0.0997267	-4.62057	NaN	NaN	0.535898	57.1183	-17.7462	74.8645			(E1) 95% power 21s	August 17, 2023 12:57:32	CV i vs E Channel 6 Scan 1	2	0.0897274	-4.48786	NaN	NaN	0.48916	55.6969	-17.3903	73.0873			(E2) Cleaned with 0.2 M H2SO4	August 18, 2023 12:44:44	CV i vs E Channel 5 Scan 1	2	0.0897274	-4.5907	NaN	NaN	0.507116	54.6332	-16.9887
	62	4.91257	4.93552	4.953	5.05924						(E1) 20% power 99 seconds	August 15, 2023 13:40:22	CV i vs E Channel 5 Scan 2	1	0.199727	4.98156	NaN	NaN	-0.59018	55.543	-17.8639	73.4069			(E1) 95% power 21s	August 17, 2023 12:57:32	CV i vs E Channel 6 Scan 2	1	0.199727	4.89626	NaN	NaN	-0.57078	54.7113	-17.4944	72.2056			(E2) Cleaned with 0.2 M H2SO4	August 18, 2023 12:44:44	CV i vs E Channel 5 Scan 2	1	0.189728	4.98174	NaN	NaN	-0.587016	54.9393	-17.3687
		4.7442	4.87731	4.922	4.97712						(E1) 20% power 99 seconds	August 15, 2023 13:40:22	CV i vs E Channel 5 Scan 2	2	0.0997267	-4.60993	NaN	NaN	0.574425	55.543	-17.8639	73.4069			(E1) 95% power 21s	August 17, 2023 12:57:32	CV i vs E Channel 6 Scan 2	2	0.0997267	-4.50406	NaN	NaN	0.558154	54.7113	-17.4944	72.2056			(E2) Cleaned with 0.2 M H2SO4	August 18, 2023 12:44:44	CV i vs E Channel 5 Scan 2	2	0.0897274	-4.60677	NaN	NaN	0.558051	54.9393	-17.3687
		4.7314	4.87198	4.883	4.96536						(E1) 20% power 99 seconds	August 15, 2023 13:40:22	CV i vs E Channel 5 Scan 3	1	0.199727	4.9808	NaN	NaN	-0.56606	55.2694	-17.7453	73.0148			(E1) 95% power 21s	August 17, 2023 12:57:32	CV i vs E Channel 6 Scan 3	1	0.199727	4.90078	NaN	NaN	-0.544124	54.6517	-17.521	72.1727			(E2) Cleaned with 0.2 M H2SO4	August 18, 2023 12:44:44	CV i vs E Channel 5 Scan 3	1	0.189728	4.96714	NaN	NaN	-0.553731	55.0476	-17.3573
		4.69911	4.901	4.855	4.89677						(E1) 20% power 99 seconds	August 15, 2023 13:40:22	CV i vs E Channel 5 Scan 3	2	0.0997267	-4.6297	NaN	NaN	0.597096	55.2694	-17.7453	73.0148			(E1) 95% power 21s	August 17, 2023 12:57:32	CV i vs E Channel 6 Scan 3	2	0.0997267	-4.52508	NaN	NaN	0.572489	54.6517	-17.521	72.1727			(E2) Cleaned with 0.2 M H2SO4	August 18, 2023 12:44:44	CV i vs E Channel 5 Scan 3	2	0.0897274	-4.60359	NaN	NaN	0.573994	55.0476	-17.3573
		4.60249	4.87404	4.904	4.9694						(E1) 20% power 99 seconds	August 15, 2023 13:40:22	CV i vs E Channel 6 Scan 1	1	0.199727	4.92718	NaN	NaN	-0.684237	56.7473	-17.7552	74.5024			(E1) 95% power 21s	August 17, 2023 12:57:32	CV i vs E Channel 7 Scan 1	1	0.199727	4.89794	NaN	NaN	-0.711752	56.0316	-17.5792	73.6108			(E2) Cleaned with 0.2 M H2SO4	August 18, 2023 12:44:44	CV i vs E Channel 6 Scan 1	1	0.189728	4.92399	NaN	NaN	-0.676674	56.1513	-17.4582
		4.63854	4.83303	4.793	4.97721						(E1) 20% power 99 seconds	August 15, 2023 13:40:22	CV i vs E Channel 6 Scan 1	2	0.0997267	-4.52607	NaN	NaN	0.520499	56.7473	-17.7552	74.5024			(E1) 95% power 21s	August 17, 2023 12:57:32	CV i vs E Channel 7 Scan 1	2	0.0897274	-4.55238	NaN	NaN	0.576282	56.0316	-17.5792	73.6108			(E2) Cleaned with 0.2 M H2SO4	August 18, 2023 12:44:44	CV i vs E Channel 6 Scan 1	2	0.0897274	-4.62269	NaN	NaN	0.473022	56.1513	-17.4582
		4.67485	4.37794	4.734	4.96304						(E1) 20% power 99 seconds	August 15, 2023 13:40:22	CV i vs E Channel 6 Scan 2	1	0.199727	4.97108	NaN	NaN	-0.587471	55.0139	-17.703	72.7169			(E1) 95% power 21s	August 17, 2023 12:57:32	CV i vs E Channel 7 Scan 2	1	0.199727	4.88441	NaN	NaN	-0.549492	54.2727	-17.4977	71.7705			(E2) Cleaned with 0.2 M H2SO4	August 18, 2023 12:44:44	CV i vs E Channel 6 Scan 2	1	0.189728	5.03432	NaN	NaN	-0.613279	56.3091	-17.7582
		5.14769	4.50036	4.692	5.10666						(E1) 20% power 99 seconds	August 15, 2023 13:40:22	CV i vs E Channel 6 Scan 2	2	0.0997267	-4.52648	NaN	NaN	0.563349	55.0139	-17.703	72.7169			(E1) 95% power 21s	August 17, 2023 12:57:32	CV i vs E Channel 7 Scan 2	2	0.0897274	-4.49474	NaN	NaN	0.553826	54.2727	-17.4977	71.7705			(E2) Cleaned with 0.2 M H2SO4	August 18, 2023 12:44:44	CV i vs E Channel 6 Scan 2	2	0.0897274	-4.64468	NaN	NaN	0.52648	56.3091	-17.7582
		5.0129	4.97905	4.942	5.06679						(E1) 20% power 99 seconds	August 15, 2023 13:40:22	CV i vs E Channel 6 Scan 3	1	0.199727	4.97175	NaN	NaN	-0.556724	54.7537	-17.6501	72.4038			(E1) 95% power 21s	August 17, 2023 12:57:32	CV i vs E Channel 7 Scan 2	3	-0.160118	-0.0558532	NaN	NaN	-1.68502	-3.40282e+38	3.40282e+38	6.80565e+38			(E2) Cleaned with 0.2 M H2SO4	August 18, 2023 12:44:44	CV i vs E Channel 6 Scan 3	1	0.189728	5.05717	NaN	NaN	-0.622069	56.5334	-17.8851
		4.95064	4.97354	4.881	5.04821						(E1) 20% power 99 seconds	August 15, 2023 13:40:22	CV i vs E Channel 6 Scan 3	2	0.0997267	-4.55371	NaN	NaN	0.581329	54.7537	-17.6501	72.4038			(E1) 95% power 21s	August 17, 2023 12:57:32	CV i vs E Channel 7 Scan 3	1	0.199727	4.89764	NaN	NaN	-0.526863	54.1763	-17.5094	71.6857			(E2) Cleaned with 0.2 M H2SO4	August 18, 2023 12:44:44	CV i vs E Channel 6 Scan 3	2	0.0897274	-4.6668	NaN	NaN	0.523429	56.5334	-17.8851
		4.93546	4.9668	4.802	5.05335						(E1) 20% power 99 seconds	August 15, 2023 13:40:22	CV i vs E Channel 7 Scan 1	1	0.199727	4.82247	NaN	NaN	-0.57729	54.6826	-17.5779	72.2605			(E1) 95% power 21s	August 17, 2023 12:57:32	CV i vs E Channel 7 Scan 3	2	0.0997267	-4.51005	NaN	NaN	0.589124	54.1763	-17.5094	71.6857			(E2) Cleaned with 0.2 M H2SO4	August 18, 2023 12:44:44	CV i vs E Channel 7 Scan 1	1	0.189728	5.03223	NaN	NaN	-0.691644	57.5324	-17.9439
		4.84892	4.84183	4.767	5.06074						(E1) 20% power 99 seconds	August 15, 2023 13:40:22	CV i vs E Channel 7 Scan 1	2	0.0897274	-4.38536	NaN	NaN	0.544491	54.6826	-17.5779	72.2605			(E1) 95% power 21s	August 17, 2023 12:57:32	CV i vs E Channel 8 Scan 1	1	0.199727	4.94991	NaN	NaN	-0.697099	56.0478	-18.0248	74.0726			(E2) Cleaned with 0.2 M H2SO4	August 18, 2023 12:44:44	CV i vs E Channel 7 Scan 1	2	0.0897274	-4.67159	NaN	NaN	0.486831	57.5324	-17.9439
		4.89136	4.7012	4.825	5.08662						(E1) 20% power 99 seconds	August 15, 2023 13:40:22	CV i vs E Channel 7 Scan 2	1	0.199727	4.94133	NaN	NaN	-0.543849	53.7216	-17.5858	71.3074			(E1) 95% power 21s	August 17, 2023 12:57:32	CV i vs E Channel 8 Scan 1	2	0.0897274	-4.43853	NaN	NaN	0.51808	56.0478	-18.0248	74.0726			(E2) Cleaned with 0.2 M H2SO4	August 18, 2023 12:44:44	CV i vs E Channel 7 Scan 2	1	0.189728	5.13243	NaN	NaN	-0.625466	57.3843	-18.2123
		4.91241	4.7738	4.741	5.07413						(E1) 20% power 99 seconds	August 15, 2023 13:40:22	CV i vs E Channel 7 Scan 2	2	0.0897274	-4.40888	NaN	NaN	0.587374	53.7216	-17.5858	71.3074			(E1) 95% power 21s	August 17, 2023 12:57:32	CV i vs E Channel 8 Scan 2	1	0.199727	5.01703	NaN	NaN	-0.627178	53.8661	-17.8439	71.71			(E2) Cleaned with 0.2 M H2SO4	August 18, 2023 12:44:44	CV i vs E Channel 7 Scan 2	2	0.0897274	-4.6947	NaN	NaN	0.526957	57.3843	-18.2123
		4.86971	4.92627	4.82	5.10683						(E1) 20% power 99 seconds	August 15, 2023 13:40:22	CV i vs E Channel 7 Scan 3	1	0.199727	4.95671	NaN	NaN	-0.528657	53.8092	-17.5264	71.3356			(E1) 95% power 21s	August 17, 2023 12:57:32	CV i vs E Channel 8 Scan 2	2	0.0897274	-4.45381	NaN	NaN	0.564308	53.8661	-17.8439	71.71			(E2) Cleaned with 0.2 M H2SO4	August 18, 2023 12:44:44	CV i vs E Channel 7 Scan 3	1	0.189728	5.14828	NaN	NaN	-0.617188	57.5875	-18.2581
		5.11226	4.77889	4.978	5.20499						(E1) 20% power 99 seconds	August 15, 2023 13:40:22	CV i vs E Channel 7 Scan 3	2	0.0897274	-4.44494	NaN	NaN	0.607274	53.8092	-17.5264	71.3356			(E1) 95% power 21s	August 17, 2023 12:57:32	CV i vs E Channel 8 Scan 3	1	0.199727	5.02704	NaN	NaN	-0.600571	53.7134	-17.8214	71.5347			(E2) Cleaned with 0.2 M H2SO4	August 18, 2023 12:44:44	CV i vs E Channel 7 Scan 3	2	0.0897274	-4.7141	NaN	NaN	0.542548	57.5875	-18.2581
		4.97851	4.93922	4.926	4.98133						(E1) 20% power 99 seconds	August 15, 2023 13:40:22	CV i vs E Channel 8 Scan 1	1	0.199727	4.90768	NaN	NaN	-0.639377	54.3405	-17.7835	72.124			(E1) 95% power 21s	August 17, 2023 12:57:32	CV i vs E Channel 8 Scan 3	2	0.0897274	-4.47828	NaN	NaN	0.572371	53.7134	-17.8214	71.5347			(E2) Cleaned with 0.2 M H2SO4	August 18, 2023 12:44:44	CV i vs E Channel 8 Scan 1	1	0.189728	5.16447	NaN	NaN	-0.725984	59.0809	-18.7679
		4.87663	4.88038	4.883	4.9612						(E1) 20% power 99 seconds	August 15, 2023 13:40:22	CV i vs E Channel 8 Scan 1	2	0.0897274	-4.36083	NaN	NaN	0.560543	54.3405	-17.7835	72.124																	(E2) Cleaned with 0.2 M H2SO4	August 18, 2023 12:44:44	CV i vs E Channel 8 Scan 1	2	0.0897274	-4.73096	NaN	NaN	0.510617	59.0809	-18.7679
		4.9152	4.85325	4.769	4.90033						(E1) 20% power 99 seconds	August 15, 2023 13:40:22	CV i vs E Channel 8 Scan 2	1	0.209727	4.97743	NaN	NaN	-0.537557	53.6759	-17.7833	71.4592			Measurement	DateTime	Curve	Peak	X	Height	Area	Width	YOffset	MaxSlope	MinSlope	SumSlope			(E2) Cleaned with 0.2 M H2SO4	August 18, 2023 12:44:44	CV i vs E Channel 8 Scan 2	1	0.199727	5.22415	NaN	NaN	-0.627299	58.0768	-18.8262
		4.88829	4.82224	4.797	4.87496						(E1) 20% power 99 seconds	August 15, 2023 13:40:22	CV i vs E Channel 8 Scan 2	2	0.0897274	-4.39364	NaN	NaN	0.605702	53.6759	-17.7833	71.4592			(E2) 95% power 21s	August 17, 2023 13:31:13	CV i vs E Channel 2 Scan 1	1	0.189728	4.80261	NaN	NaN	-0.681026	53.5769	-16.5915	70.1684			(E2) Cleaned with 0.2 M H2SO4	August 18, 2023 12:44:44	CV i vs E Channel 8 Scan 2	2	0.0897274	-4.72866	NaN	NaN	0.56068	58.0768	-18.8262
		4.86931	4.8124	4.82	4.94094						(E1) 20% power 99 seconds	August 15, 2023 13:40:22	CV i vs E Channel 8 Scan 3	1	0.209727	5.04138	NaN	NaN	-0.564741	53.7633	-17.786	71.5493			(E2) 95% power 21s	August 17, 2023 13:31:13	CV i vs E Channel 2 Scan 1	2	0.0798054	-4.50126	NaN	NaN	0.455445	53.5769	-16.5915	70.1684			(E2) Cleaned with 0.2 M H2SO4	August 18, 2023 12:44:44	CV i vs E Channel 8 Scan 3	1	0.199727	5.23126	NaN	NaN	-0.605332	58.124	-18.7686
		4.7949	4.76035	4.792	4.78887						(E1) 20% power 99 seconds	August 15, 2023 13:40:22	CV i vs E Channel 8 Scan 3	2	0.0897274	-4.4229	NaN	NaN	0.615754	53.7633	-17.786	71.5493			(E2) 95% power 21s	August 17, 2023 13:31:13	CV i vs E Channel 2 Scan 2	1	0.189728	4.878	NaN	NaN	-0.621087	52.7326	-16.6222	69.3548			(E2) Cleaned with 0.2 M H2SO4	August 18, 2023 12:44:44	CV i vs E Channel 8 Scan 3	2	0.0897274	-4.75328	NaN	NaN	0.583298	58.124	-18.7686
		4.90167	4.76126	4.632	4.88792																				(E2) 95% power 21s	August 17, 2023 13:31:13	CV i vs E Channel 2 Scan 2	2	0.0798054	-4.5215	NaN	NaN	0.503441	52.7326	-16.6222	69.3548
		4.94673	4.56996	4.872	5.22586						Measurement	DateTime	Curve	Peak	X	Height	Area	Width	YOffset	MaxSlope	MinSlope	SumSlope			(E2) 95% power 21s	August 17, 2023 13:31:13	CV i vs E Channel 2 Scan 3	1	0.189728	4.8896	NaN	NaN	-0.608132	52.7987	-16.7257	69.5244			Measurement	DateTime	Curve	Peak	X	Height	Area	Width	YOffset	MaxSlope	MinSlope
	99	5.05917	NT	5.089	NT						(E2) 20% power 99s	August 15, 2023 14:11:47	CV i vs E Channel 1 Scan 1	1	0.189728	4.98474	NaN	NaN	-0.728208	55.5591	-17.4875	73.0465			(E2) 95% power 21s	August 17, 2023 13:31:13	CV i vs E Channel 2 Scan 3	2	0.0798054	-4.52384	NaN	NaN	0.510546	52.7987	-16.7257	69.5244			(E3) Cleaned with 0.2 M H2SO4	August 18, 2023 14:06:05	CV i vs E Channel 1 Scan 1	1	0.199727	4.58679	NaN	NaN	-0.518609	44.4052	-14.8938
		5.03766	NT	4.954	NT						(E2) 20% power 99s	August 15, 2023 14:11:47	CV i vs E Channel 1 Scan 1	2	0.0798054	-4.63048	NaN	NaN	0.458113	55.5591	-17.4875	73.0465			(E2) 95% power 21s	August 17, 2023 13:31:13	CV i vs E Channel 3 Scan 1	1	0.189728	4.59886	NaN	NaN	-0.562353	51.9357	-15.8917	67.8274			(E3) Cleaned with 0.2 M H2SO4	August 18, 2023 14:06:05	CV i vs E Channel 1 Scan 1	2	0.0698051	-4.61574	NaN	NaN	0.528675	44.4052	-14.8938
		4.96545	NT	4.965	NT						(E2) 20% power 99s	August 15, 2023 14:11:47	CV i vs E Channel 1 Scan 2	1	0.189728	5.04284	NaN	NaN	-0.65933	54.3284	-17.433	71.7613			(E2) 95% power 21s	August 17, 2023 13:31:13	CV i vs E Channel 3 Scan 1	2	0.0798054	-4.31584	NaN	NaN	0.41003	51.9357	-15.8917	67.8274			(E3) Cleaned with 0.2 M H2SO4	August 18, 2023 14:06:05	CV i vs E Channel 1 Scan 2	1	0.199727	4.86541	NaN	NaN	-0.579132	46.8491	-15.5526
		4.9727	NT	4.868	NT						(E2) 20% power 99s	August 15, 2023 14:11:47	CV i vs E Channel 1 Scan 2	2	0.0897274	-4.6352	NaN	NaN	0.528312	54.3284	-17.433	71.7613			(E2) 95% power 21s	August 17, 2023 13:31:13	CV i vs E Channel 3 Scan 1	3	-0.150118	-0.20918	NaN	NaN	-1.90944	-3.40282e+38	3.40282e+38	6.80565e+38			(E3) Cleaned with 0.2 M H2SO4	August 18, 2023 14:06:05	CV i vs E Channel 1 Scan 2	2	0.0798054	-4.61978	NaN	NaN	0.567099	46.8491	-15.5526
		4.9808	NT	4.893	NT						(E2) 20% power 99s	August 15, 2023 14:11:47	CV i vs E Channel 1 Scan 3	1	0.199727	5.04106	NaN	NaN	-0.626274	54.0698	-17.3931	71.4629			(E2) 95% power 21s	August 17, 2023 13:31:13	CV i vs E Channel 3 Scan 2	1	0.199727	4.66217	NaN	NaN	-0.464681	51.1568	-15.9966	67.1534			(E3) Cleaned with 0.2 M H2SO4	August 18, 2023 14:06:05	CV i vs E Channel 1 Scan 3	1	0.199727	4.8806	NaN	NaN	-0.579352	47.3448	-15.768
		4.97175	NT	4.859	NT						(E2) 20% power 99s	August 15, 2023 14:11:47	CV i vs E Channel 1 Scan 3	2	0.0897274	-4.64721	NaN	NaN	0.540977	54.0698	-17.3931	71.4629			(E2) 95% power 21s	August 17, 2023 13:31:13	CV i vs E Channel 3 Scan 2	2	0.0798054	-4.35205	NaN	NaN	0.457249	51.1568	-15.9966	67.1534			(E3) Cleaned with 0.2 M H2SO4	August 18, 2023 14:06:05	CV i vs E Channel 1 Scan 3	2	0.0798054	-4.62908	NaN	NaN	0.586752	47.3448	-15.768
		4.95671	NT	4.873	NT						(E2) 20% power 99s	August 15, 2023 14:11:47	CV i vs E Channel 2 Scan 1	1	0.189728	4.93439	NaN	NaN	-0.673003	56.571	-17.8022	74.3733			(E2) 95% power 21s	August 17, 2023 13:31:13	CV i vs E Channel 3 Scan 3	1	0.199727	4.74402	NaN	NaN	-0.513861	51.2995	-16.0636	67.3631			(E3) Cleaned with 0.2 M H2SO4	August 18, 2023 14:06:05	CV i vs E Channel 2 Scan 1	1	0.209727	4.50987	NaN	NaN	-0.473024	44.3149	-14.6984
		5.04138	NT	4.501	NT						(E2) 20% power 99s	August 15, 2023 14:11:47	CV i vs E Channel 2 Scan 1	2	0.0897274	-4.68197	NaN	NaN	0.484904	56.571	-17.8022	74.3733			(E2) 95% power 21s	August 17, 2023 13:31:13	CV i vs E Channel 3 Scan 3	2	0.0798054	-4.377	NaN	NaN	0.476242	51.2995	-16.0636	67.3631			(E3) Cleaned with 0.2 M H2SO4	August 18, 2023 14:06:05	CV i vs E Channel 2 Scan 1	2	0.0798054	-4.52011	NaN	NaN	0.494129	44.3149	-14.6984
		5.04106	NT	5.076	NT						(E2) 20% power 99s	August 15, 2023 14:11:47	CV i vs E Channel 2 Scan 2	1	0.189728	5.01211	NaN	NaN	-0.629079	55.2928	-17.6125	72.9053			(E2) 95% power 21s	August 17, 2023 13:31:13	CV i vs E Channel 4 Scan 1	1	0.189728	4.60988	NaN	NaN	-0.591962	51.8652	-15.9829	67.8481			(E3) Cleaned with 0.2 M H2SO4	August 18, 2023 14:06:05	CV i vs E Channel 2 Scan 2	1	0.199727	4.80069	NaN	NaN	-0.573057	46.439	-15.3505
		5.01831	NT	4.976	NT						(E2) 20% power 99s	August 15, 2023 14:11:47	CV i vs E Channel 2 Scan 2	2	0.0897274	-4.68043	NaN	NaN	0.525325	55.2928	-17.6125	72.9053			(E2) 95% power 21s	August 17, 2023 13:31:13	CV i vs E Channel 4 Scan 1	2	0.0798054	-4.23227	NaN	NaN	0.425019	51.8652	-15.9829	67.8481			(E3) Cleaned with 0.2 M H2SO4	August 18, 2023 14:06:05	CV i vs E Channel 2 Scan 2	2	0.0798054	-4.58071	NaN	NaN	0.579533	46.439	-15.3505
		4.9507	NT	4.936	NT						(E2) 20% power 99s	August 15, 2023 14:11:47	CV i vs E Channel 2 Scan 3	1	0.199727	5.01831	NaN	NaN	-0.593604	55.3038	-17.5485	72.8523			(E2) 95% power 21s	August 17, 2023 13:31:13	CV i vs E Channel 4 Scan 2	1	0.199727	4.74336	NaN	NaN	-0.558601	51.1286	-16.0033	67.1318			(E3) Cleaned with 0.2 M H2SO4	August 18, 2023 14:06:05	CV i vs E Channel 2 Scan 3	1	0.199727	4.8308	NaN	NaN	-0.600505	46.6877	-15.4734
		4.98794	NT	4.961	NT						(E2) 20% power 99s	August 15, 2023 14:11:47	CV i vs E Channel 2 Scan 3	2	0.0897274	-4.68203	NaN	NaN	0.538609	55.3038	-17.5485	72.8523			(E2) 95% power 21s	August 17, 2023 13:31:13	CV i vs E Channel 4 Scan 2	2	0.0798054	-4.29273	NaN	NaN	0.476231	51.1286	-16.0033	67.1318			(E3) Cleaned with 0.2 M H2SO4	August 18, 2023 14:06:05	CV i vs E Channel 2 Scan 3	2	0.0798054	-4.58003	NaN	NaN	0.576751	46.6877	-15.4734
		4.92861	NT	4.882	NT						(E2) 20% power 99s	August 15, 2023 14:11:47	CV i vs E Channel 3 Scan 1	1	0.189728	4.82842	NaN	NaN	-0.604459	56.3319	-17.6303	73.9622			(E2) 95% power 21s	August 17, 2023 13:31:13	CV i vs E Channel 4 Scan 3	1	0.199727	4.76799	NaN	NaN	-0.537695	51.4726	-16.1179	67.5905			(E3) Cleaned with 0.2 M H2SO4	August 18, 2023 14:06:05	CV i vs E Channel 3 Scan 1	1	0.209727	4.53737	NaN	NaN	-0.502102	44.956	-14.8698
		4.9238	NT	4.854	NT						(E2) 20% power 99s	August 15, 2023 14:11:47	CV i vs E Channel 3 Scan 1	2	0.0897274	-4.58789	NaN	NaN	0.529388	56.3319	-17.6303	73.9622			(E2) 95% power 21s	August 17, 2023 13:31:13	CV i vs E Channel 4 Scan 3	2	0.0798054	-4.3361	NaN	NaN	0.495947	51.4726	-16.1179	67.5905			(E3) Cleaned with 0.2 M H2SO4	August 18, 2023 14:06:05	CV i vs E Channel 3 Scan 1	2	0.0798054	-4.52609	NaN	NaN	0.530633	44.956	-14.8698
		4.95992	NT	4.502	NT						(E2) 20% power 99s	August 15, 2023 14:11:47	CV i vs E Channel 3 Scan 1	3	-0.130117	-0.0340844	NaN	NaN	-1.91183	-3.40282e+38	3.40282e+38	6.80565e+38			(E2) 95% power 21s	August 17, 2023 13:31:13	CV i vs E Channel 5 Scan 1	1	0.199727	4.67927	NaN	NaN	-0.603747	53.1103	-16.4156	69.526			(E3) Cleaned with 0.2 M H2SO4	August 18, 2023 14:06:05	CV i vs E Channel 3 Scan 2	1	0.199727	4.77182	NaN	NaN	-0.542712	47.0204	-15.5432
		5.28912	NT	4.792	NT						(E2) 20% power 99s	August 15, 2023 14:11:47	CV i vs E Channel 3 Scan 2	1	0.199727	4.87698	NaN	NaN	-0.483603	55.281	-17.6521	72.9331			(E2) 95% power 21s	August 17, 2023 13:31:13	CV i vs E Channel 5 Scan 1	2	0.0798054	-4.30027	NaN	NaN	0.454919	53.1103	-16.4156	69.526			(E3) Cleaned with 0.2 M H2SO4	August 18, 2023 14:06:05	CV i vs E Channel 3 Scan 2	2	0.0798054	-4.54361	NaN	NaN	0.573995	47.0204	-15.5432
		4.8991	NT	5.006	NT						(E2) 20% power 99s	August 15, 2023 14:11:47	CV i vs E Channel 3 Scan 2	2	0.0897274	-4.59406	NaN	NaN	0.572087	55.281	-17.6521	72.9331			(E2) 95% power 21s	August 17, 2023 13:31:13	CV i vs E Channel 5 Scan 2	1	0.199727	4.73542	NaN	NaN	-0.509979	52.0375	-16.402	68.4394			(E3) Cleaned with 0.2 M H2SO4	August 18, 2023 14:06:05	CV i vs E Channel 3 Scan 3	1	0.199727	4.8102	NaN	NaN	-0.548429	47.6286	-15.7128
		4.88903	NT	4.912	NT						(E2) 20% power 99s	August 15, 2023 14:11:47	CV i vs E Channel 3 Scan 3	1	0.199727	4.9507	NaN	NaN	-0.529618	55.1786	-17.6157	72.7943			(E2) 95% power 21s	August 17, 2023 13:31:13	CV i vs E Channel 5 Scan 2	2	0.0798054	-4.32478	NaN	NaN	0.491727	52.0375	-16.402	68.4394			(E3) Cleaned with 0.2 M H2SO4	August 18, 2023 14:06:05	CV i vs E Channel 3 Scan 3	2	0.0798054	-4.55437	NaN	NaN	0.57813	47.6286	-15.7128
		4.86396	NT	4.814	NT						(E2) 20% power 99s	August 15, 2023 14:11:47	CV i vs E Channel 3 Scan 3	2	0.0897274	-4.60973	NaN	NaN	0.5879	55.1786	-17.6157	72.7943			(E2) 95% power 21s	August 17, 2023 13:31:13	CV i vs E Channel 5 Scan 3	1	0.199727	4.81368	NaN	NaN	-0.561919	52.2068	-16.4647	68.6715			(E3) Cleaned with 0.2 M H2SO4	August 18, 2023 14:06:05	CV i vs E Channel 4 Scan 1	1	0.209727	4.48732	NaN	NaN	-0.460533	44.7713	-14.7856
		4.80135	NT	4.809	NT						(E2) 20% power 99s	August 15, 2023 14:11:47	CV i vs E Channel 4 Scan 1	1	0.199727	4.93746	NaN	NaN	-0.668341	56.8881	-17.7692	74.6574			(E2) 95% power 21s	August 17, 2023 13:31:13	CV i vs E Channel 5 Scan 3	2	0.0897274	-4.37021	NaN	NaN	0.53774	52.2068	-16.4647	68.6715			(E3) Cleaned with 0.2 M H2SO4	August 18, 2023 14:06:05	CV i vs E Channel 4 Scan 1	2	0.0798054	-4.50122	NaN	NaN	0.515679	44.7713	-14.7856
		4.84487	NT	4.796	NT						(E2) 20% power 99s	August 15, 2023 14:11:47	CV i vs E Channel 4 Scan 1	2	0.0897274	-4.56557	NaN	NaN	0.531439	56.8881	-17.7692	74.6574			(E2) 95% power 21s	August 17, 2023 13:31:13	CV i vs E Channel 6 Scan 1	1	0.199727	4.67199	NaN	NaN	-0.61321	52.8947	-16.4095	69.3043			(E3) Cleaned with 0.2 M H2SO4	August 18, 2023 14:06:05	CV i vs E Channel 4 Scan 2	1	0.209727	4.73609	NaN	NaN	-0.505792	46.5067	-15.445
		4.74729	NT	4.742	NT						(E2) 20% power 99s	August 15, 2023 14:11:47	CV i vs E Channel 4 Scan 2	1	0.199727	4.98711	NaN	NaN	-0.573888	55.6034	-17.8243	73.4277			(E2) 95% power 21s	August 17, 2023 13:31:13	CV i vs E Channel 6 Scan 1	2	0.0798054	-4.21191	NaN	NaN	0.465455	52.8947	-16.4095	69.3043			(E3) Cleaned with 0.2 M H2SO4	August 18, 2023 14:06:05	CV i vs E Channel 4 Scan 2	2	0.0798054	-4.52589	NaN	NaN	0.56348	46.5067	-15.445
		4.7935	NT	4.452	NT						(E2) 20% power 99s	August 15, 2023 14:11:47	CV i vs E Channel 4 Scan 2	2	0.0897274	-4.57779	NaN	NaN	0.576089	55.6034	-17.8243	73.4277			(E2) 95% power 21s	August 17, 2023 13:31:13	CV i vs E Channel 6 Scan 2	1	0.199727	4.77447	NaN	NaN	-0.575969	51.4658	-16.2622	67.728			(E3) Cleaned with 0.2 M H2SO4	August 18, 2023 14:06:05	CV i vs E Channel 4 Scan 3	1	0.199727	4.76764	NaN	NaN	-0.517174	47.0778	-15.6044
		5.34346	NT	4.651	NT						(E2) 20% power 99s	August 15, 2023 14:11:47	CV i vs E Channel 4 Scan 3	1	0.199727	4.98794	NaN	NaN	-0.546346	55.4203	-17.7872	73.2076			(E2) 95% power 21s	August 17, 2023 13:31:13	CV i vs E Channel 6 Scan 2	2	0.0798054	-4.2545	NaN	NaN	0.511105	51.4658	-16.2622	67.728			(E3) Cleaned with 0.2 M H2SO4	August 18, 2023 14:06:05	CV i vs E Channel 4 Scan 3	2	0.0798054	-4.53974	NaN	NaN	0.579709	47.0778	-15.6044
											(E2) 20% power 99s	August 15, 2023 14:11:47	CV i vs E Channel 4 Scan 3	2	0.0997267	-4.5961	NaN	NaN	0.618431	55.4203	-17.7872	73.2076			(E2) 95% power 21s	August 17, 2023 13:31:13	CV i vs E Channel 6 Scan 3	1	0.199727	4.79192	NaN	NaN	-0.55318	51.5586	-16.2773	67.8359			(E3) Cleaned with 0.2 M H2SO4	August 18, 2023 14:06:05	CV i vs E Channel 5 Scan 1	1	0.209727	4.54673	NaN	NaN	-0.472211	45.8004	-15.1477
											(E2) 20% power 99s	August 15, 2023 14:11:47	CV i vs E Channel 5 Scan 1	1	0.199727	4.89128	NaN	NaN	-0.682343	56.4626	-17.6338	74.0964			(E2) 95% power 21s	August 17, 2023 13:31:13	CV i vs E Channel 6 Scan 3	2	0.0897274	-4.30076	NaN	NaN	0.557175	51.5586	-16.2773	67.8359			(E3) Cleaned with 0.2 M H2SO4	August 18, 2023 14:06:05	CV i vs E Channel 5 Scan 1	2	0.0798054	-4.50869	NaN	NaN	0.513142	45.8004	-15.1477
											(E2) 20% power 99s	August 15, 2023 14:11:47	CV i vs E Channel 5 Scan 1	2	0.0897274	-4.45691	NaN	NaN	0.52163	56.4626	-17.6338	74.0964			(E2) 95% power 21s	August 17, 2023 13:31:13	CV i vs E Channel 7 Scan 1	1	0.199727	4.8119	NaN	NaN	-0.670722	53.4393	-16.7971	70.2364			(E3) Cleaned with 0.2 M H2SO4	August 18, 2023 14:06:05	CV i vs E Channel 5 Scan 2	1	0.209727	4.78896	NaN	NaN	-0.509834	47.3112	-15.6972
											(E2) 20% power 99s	August 15, 2023 14:11:47	CV i vs E Channel 5 Scan 2	1	0.199727	4.92627	NaN	NaN	-0.578477	54.8069	-17.6246	72.4315			(E2) 95% power 21s	August 17, 2023 13:31:13	CV i vs E Channel 7 Scan 1	2	0.0798054	-4.12134	NaN	NaN	0.465297	53.4393	-16.7971	70.2364			(E3) Cleaned with 0.2 M H2SO4	August 18, 2023 14:06:05	CV i vs E Channel 5 Scan 2	2	0.0798054	-4.53224	NaN	NaN	0.563766	47.3112	-15.6972
											(E2) 20% power 99s	August 15, 2023 14:11:47	CV i vs E Channel 5 Scan 2	2	0.0897274	-4.46868	NaN	NaN	0.56344	54.8069	-17.6246	72.4315			(E2) 95% power 21s	August 17, 2023 13:31:13	CV i vs E Channel 7 Scan 2	1	0.199727	4.83805	NaN	NaN	-0.579615	51.2694	-16.3481	67.6175			(E3) Cleaned with 0.2 M H2SO4	August 18, 2023 14:06:05	CV i vs E Channel 5 Scan 3	1	0.209727	4.82892	NaN	NaN	-0.510592	47.9116	-15.8724
											(E2) 20% power 99s	August 15, 2023 14:11:47	CV i vs E Channel 5 Scan 3	1	0.199727	4.92861	NaN	NaN	-0.551201	54.6006	-17.5759	72.1765			(E2) 95% power 21s	August 17, 2023 13:31:13	CV i vs E Channel 7 Scan 2	2	0.0798054	-4.15667	NaN	NaN	0.507404	51.2694	-16.3481	67.6175			(E3) Cleaned with 0.2 M H2SO4	August 18, 2023 14:06:05	CV i vs E Channel 5 Scan 3	2	0.0798054	-4.5583	NaN	NaN	0.582916	47.9116	-15.8724
											(E2) 20% power 99s	August 15, 2023 14:11:47	CV i vs E Channel 5 Scan 3	2	0.0997267	-4.50134	NaN	NaN	0.60678	54.6006	-17.5759	72.1765			(E2) 95% power 21s	August 17, 2023 13:31:13	CV i vs E Channel 7 Scan 3	1	0.199727	4.84221	NaN	NaN	-0.554497	51.1684	-16.3243	67.4927			(E3) Cleaned with 0.2 M H2SO4	August 18, 2023 14:06:05	CV i vs E Channel 6 Scan 1	1	0.209727	4.64619	NaN	NaN	-0.475883	47.0479	-15.4879
											(E2) 20% power 99s	August 15, 2023 14:11:47	CV i vs E Channel 6 Scan 1	1	0.199727	4.87521	NaN	NaN	-0.662461	55.8905	-17.5717	73.4622			(E2) 95% power 21s	August 17, 2023 13:31:13	CV i vs E Channel 7 Scan 3	2	0.0798054	-4.19872	NaN	NaN	0.522219	51.1684	-16.3243	67.4927			(E3) Cleaned with 0.2 M H2SO4	August 18, 2023 14:06:05	CV i vs E Channel 6 Scan 1	2	0.0798054	-4.57777	NaN	NaN	0.521714	47.0479	-15.4879
											(E2) 20% power 99s	August 15, 2023 14:11:47	CV i vs E Channel 6 Scan 1	2	0.0897274	-4.36914	NaN	NaN	0.507665	55.8905	-17.5717	73.4622			(E2) 95% power 21s	August 17, 2023 13:31:13	CV i vs E Channel 8 Scan 1	1	0.199727	4.96213	NaN	NaN	-0.701932	53.7495	-17.2321	70.9817			(E3) Cleaned with 0.2 M H2SO4	August 18, 2023 14:06:05	CV i vs E Channel 6 Scan 2	1	0.209727	4.87092	NaN	NaN	-0.505821	47.9399	-15.9271
											(E2) 20% power 99s	August 15, 2023 14:11:47	CV i vs E Channel 6 Scan 2	1	0.199727	4.92015	NaN	NaN	-0.561064	54.3109	-17.5953	71.9063			(E2) 95% power 21s	August 17, 2023 13:31:13	CV i vs E Channel 8 Scan 1	2	0.0698051	-4.12606	NaN	NaN	0.464338	53.7495	-17.2321	70.9817			(E3) Cleaned with 0.2 M H2SO4	August 18, 2023 14:06:05	CV i vs E Channel 6 Scan 2	2	0.0897274	-4.6031	NaN	NaN	0.597818	47.9399	-15.9271
											(E2) 20% power 99s	August 15, 2023 14:11:47	CV i vs E Channel 6 Scan 2	2	0.0897274	-4.38498	NaN	NaN	0.548123	54.3109	-17.5953	71.9063			(E2) 95% power 21s	August 17, 2023 13:31:13	CV i vs E Channel 8 Scan 2	1	0.209727	4.97277	NaN	NaN	-0.580632	51.2139	-16.7724	67.9863			(E3) Cleaned with 0.2 M H2SO4	August 18, 2023 14:06:05	CV i vs E Channel 6 Scan 3	1	0.209727	4.91317	NaN	NaN	-0.50281	48.5324	-16.0718
											(E2) 20% power 99s	August 15, 2023 14:11:47	CV i vs E Channel 6 Scan 3	1	0.199727	4.9238	NaN	NaN	-0.534903	54.1435	-17.5537	71.6973			(E2) 95% power 21s	August 17, 2023 13:31:13	CV i vs E Channel 8 Scan 2	2	0.0698051	-4.17015	NaN	NaN	0.505897	51.2139	-16.7724	67.9863			(E3) Cleaned with 0.2 M H2SO4	August 18, 2023 14:06:05	CV i vs E Channel 6 Scan 3	2	0.0897274	-4.63223	NaN	NaN	0.620323	48.5324	-16.0718
											(E2) 20% power 99s	August 15, 2023 14:11:47	CV i vs E Channel 6 Scan 3	2	0.0997267	-4.40939	NaN	NaN	0.58846	54.1435	-17.5537	71.6973			(E2) 95% power 21s	August 17, 2023 13:31:13	CV i vs E Channel 8 Scan 3	1	0.209727	5.00417	NaN	NaN	-0.561915	51.4601	-16.8481	68.3082			(E3) Cleaned with 0.2 M H2SO4	August 18, 2023 14:06:05	CV i vs E Channel 7 Scan 1	1	0.209727	4.74162	NaN	NaN	-0.438548	48.8195	-16.1319
											(E2) 20% power 99s	August 15, 2023 14:11:47	CV i vs E Channel 7 Scan 1	1	0.199727	4.92774	NaN	NaN	-0.694005	55.7589	-17.709	73.4679			(E2) 95% power 21s	August 17, 2023 13:31:13	CV i vs E Channel 8 Scan 3	2	0.0798054	-4.24206	NaN	NaN	0.552397	51.4601	-16.8481	68.3082			(E3) Cleaned with 0.2 M H2SO4	August 18, 2023 14:06:05	CV i vs E Channel 7 Scan 1	2	0.0798054	-4.67936	NaN	NaN	0.553009	48.8195	-16.1319
											(E2) 20% power 99s	August 15, 2023 14:11:47	CV i vs E Channel 7 Scan 1	2	0.0798054	-4.32393	NaN	NaN	0.503091	55.7589	-17.709	73.4679																	(E3) Cleaned with 0.2 M H2SO4	August 18, 2023 14:06:05	CV i vs E Channel 7 Scan 2	1	0.209727	4.96555	NaN	NaN	-0.496397	49.1209	-16.3753
											(E2) 20% power 99s	August 15, 2023 14:11:47	CV i vs E Channel 7 Scan 2	1	0.199727	4.95941	NaN	NaN	-0.621581	52.9251	-17.1754	70.1004																	(E3) Cleaned with 0.2 M H2SO4	August 18, 2023 14:06:05	CV i vs E Channel 7 Scan 2	2	0.0897274	-4.71241	NaN	NaN	0.634168	49.1209	-16.3753
											(E2) 20% power 99s	August 15, 2023 14:11:47	CV i vs E Channel 7 Scan 2	2	0.0897274	-4.3678	NaN	NaN	0.577191	52.9251	-17.1754	70.1004			Measurement	DateTime	Curve	Peak	X	Height	Area	Width	YOffset	MaxSlope	MinSlope	SumSlope			(E3) Cleaned with 0.2 M H2SO4	August 18, 2023 14:06:05	CV i vs E Channel 7 Scan 3	1	0.209727	4.9832	NaN	NaN	-0.491212	49.2638	-16.3775
											(E2) 20% power 99s	August 15, 2023 14:11:47	CV i vs E Channel 7 Scan 3	1	0.199727	4.95992	NaN	NaN	-0.593767	52.7393	-17.0938	69.8331			(E3) 95% power 21s	August 17, 2023 14:00:18	CV i vs E Channel 1 Scan 1	1	0.179728	4.91829	NaN	NaN	-0.711594	55.4354	-17.5434	72.9788			(E3) Cleaned with 0.2 M H2SO4	August 18, 2023 14:06:05	CV i vs E Channel 7 Scan 3	2	0.0897274	-4.73356	NaN	NaN	0.64221	49.2638	-16.3775
											(E2) 20% power 99s	August 15, 2023 14:11:47	CV i vs E Channel 7 Scan 3	2	0.0897274	-4.39248	NaN	NaN	0.570206	52.7393	-17.0938	69.8331			(E3) 95% power 21s	August 17, 2023 14:00:18	CV i vs E Channel 1 Scan 1	2	0.0798054	-4.71957	NaN	NaN	0.515694	55.4354	-17.5434	72.9788			(E3) Cleaned with 0.2 M H2SO4	August 18, 2023 14:06:05	CV i vs E Channel 8 Scan 1	1	0.209727	5.00221	NaN	NaN	-0.511363	50.6145	-17.3718
											(E2) 20% power 99s	August 15, 2023 14:11:47	CV i vs E Channel 8 Scan 1	1	0.209727	5.14653	NaN	NaN	-0.690921	55.4032	-17.8448	73.248			(E3) 95% power 21s	August 17, 2023 14:00:18	CV i vs E Channel 1 Scan 2	1	0.189728	4.98316	NaN	NaN	-0.634269	54.8351	-17.6788	72.5139			(E3) Cleaned with 0.2 M H2SO4	August 18, 2023 14:06:05	CV i vs E Channel 8 Scan 1	2	0.0897274	-4.86739	NaN	NaN	0.620881	50.6145	-17.3718
											(E2) 20% power 99s	August 15, 2023 14:11:47	CV i vs E Channel 8 Scan 1	2	0.0798054	-4.51369	NaN	NaN	0.53363	55.4032	-17.8448	73.248			(E3) 95% power 21s	August 17, 2023 14:00:18	CV i vs E Channel 1 Scan 2	2	0.0798054	-4.69066	NaN	NaN	0.542283	54.8351	-17.6788	72.5139			(E3) Cleaned with 0.2 M H2SO4	August 18, 2023 14:06:05	CV i vs E Channel 8 Scan 2	1	0.209727	5.13681	NaN	NaN	-0.50253	50.2471	-17.3764
											(E2) 20% power 99s	August 15, 2023 14:11:47	CV i vs E Channel 8 Scan 2	1	0.209727	5.24759	NaN	NaN	-0.628282	54.4755	-17.9184	72.3938			(E3) 95% power 21s	August 17, 2023 14:00:18	CV i vs E Channel 1 Scan 3	1	0.189728	4.98683	NaN	NaN	-0.617235	54.7586	-17.5881	72.3467			(E3) Cleaned with 0.2 M H2SO4	August 18, 2023 14:06:05	CV i vs E Channel 8 Scan 2	2	0.0897274	-4.8829	NaN	NaN	0.670293	50.2471	-17.3764
											(E2) 20% power 99s	August 15, 2023 14:11:47	CV i vs E Channel 8 Scan 2	2	0.0798054	-4.57469	NaN	NaN	0.591485	54.4755	-17.9184	72.3938			(E3) 95% power 21s	August 17, 2023 14:00:18	CV i vs E Channel 1 Scan 3	2	0.0897274	-4.66627	NaN	NaN	0.565383	54.7586	-17.5881	72.3467			(E3) Cleaned with 0.2 M H2SO4	August 18, 2023 14:06:05	CV i vs E Channel 8 Scan 3	1	0.209727	5.10264	NaN	NaN	-0.470744	49.8659	-17.0605
											(E2) 20% power 99s	August 15, 2023 14:11:47	CV i vs E Channel 8 Scan 3	1	0.209727	5.28912	NaN	NaN	-0.611685	54.7816	-18.0343	72.816			(E3) 95% power 21s	August 17, 2023 14:00:18	CV i vs E Channel 2 Scan 1	1	0.189728	4.84912	NaN	NaN	-0.679948	56.1025	-17.4152	73.5178			(E3) Cleaned with 0.2 M H2SO4	August 18, 2023 14:06:05	CV i vs E Channel 8 Scan 3	2	0.0897274	-4.91432	NaN	NaN	0.697125	49.8659	-17.0605
											(E2) 20% power 99s	August 15, 2023 14:11:47	CV i vs E Channel 8 Scan 3	2	0.0798054	-4.65242	NaN	NaN	0.615479	54.7816	-18.0343	72.816			(E3) 95% power 21s	August 17, 2023 14:00:18	CV i vs E Channel 2 Scan 1	2	0.0897274	-4.66688	NaN	NaN	0.491614	56.1025	-17.4152	73.5178
																									(E3) 95% power 21s	August 17, 2023 14:00:18	CV i vs E Channel 2 Scan 2	1	0.189728	4.9108	NaN	NaN	-0.596956	55.2087	-17.44	72.6488			Measurement	DateTime	Curve	Peak	X	Height	Area	Width	YOffset	MaxSlope	MinSlope
											Measurement	DateTime	Curve	Peak	X	Height	Area	Width	YOffset	MaxSlope	MinSlope	SumSlope			(E3) 95% power 21s	August 17, 2023 14:00:18	CV i vs E Channel 2 Scan 2	2	0.0897274	-4.58939	NaN	NaN	0.460608	55.2087	-17.44	72.6488			E1 Cleaned with 0.5 mM H2S04	August 16, 2023 11:34:46	CV i vs E Channel 1 Scan 1	1	0.189728	2.91478	NaN	NaN	-1.04273	34.9001	-10.2406
											(E3) 20% power 99s	August 15, 2023 14:41:50	CV i vs E Channel 1 Scan 1	1	0.189728	4.80673	NaN	NaN	-0.692437	51.9702	-16.0161	67.9863			(E3) 95% power 21s	August 17, 2023 14:00:18	CV i vs E Channel 2 Scan 3	1	0.189728	4.91775	NaN	NaN	-0.577916	55.1384	-17.474	72.6124			E1 Cleaned with 0.5 mM H2S04	August 16, 2023 11:34:46	CV i vs E Channel 1 Scan 1	2	0.0897274	-3.35642	NaN	NaN	-0.0650168	34.9001	-6.49147
											(E3) 20% power 99s	August 15, 2023 14:41:50	CV i vs E Channel 1 Scan 1	2	0.0698051	-4.47583	NaN	NaN	0.377615	51.9702	-16.0161	67.9863			(E3) 95% power 21s	August 17, 2023 14:00:18	CV i vs E Channel 2 Scan 3	2	0.0897274	-4.65165	NaN	NaN	0.532399	55.1384	-17.474	72.6124			E1 Cleaned with 0.5 mM H2S04	August 16, 2023 11:34:46	CV i vs E Channel 1 Scan 2	1	0.189728	3.66966	NaN	NaN	-0.562978	38.5977	-10.6589
											(E3) 20% power 99s	August 15, 2023 14:41:50	CV i vs E Channel 1 Scan 2	1	0.189728	4.88534	NaN	NaN	-0.617318	52.0985	-16.3982	68.4967			(E3) 95% power 21s	August 17, 2023 14:00:18	CV i vs E Channel 3 Scan 1	1	0.189728	4.9223	NaN	NaN	-0.705297	57.2464	-17.6482	74.8946			E1 Cleaned with 0.5 mM H2S04	August 16, 2023 11:34:46	CV i vs E Channel 1 Scan 2	2	0.0897274	-3.54473	NaN	NaN	0.322367	38.5977	-10.3849
											(E3) 20% power 99s	August 15, 2023 14:41:50	CV i vs E Channel 1 Scan 2	2	0.0798054	-4.4949	NaN	NaN	0.450194	52.0985	-16.3982	68.4967			(E3) 95% power 21s	August 17, 2023 14:00:18	CV i vs E Channel 3 Scan 1	2	0.0897274	-4.68683	NaN	NaN	0.464252	57.2464	-17.6482	74.8946			E1 Cleaned with 0.5 mM H2S04	August 16, 2023 11:34:46	CV i vs E Channel 1 Scan 3	1	0.189728	3.92755	NaN	NaN	-0.500633	41.3616	-11.969
											(E3) 20% power 99s	August 15, 2023 14:41:50	CV i vs E Channel 1 Scan 3	1	0.189728	4.8991	NaN	NaN	-0.602138	52.2238	-16.4552	68.679			(E3) 95% power 21s	August 17, 2023 14:00:18	CV i vs E Channel 3 Scan 2	1	0.189728	4.97313	NaN	NaN	-0.611754	55.9479	-17.6684	73.6163			E1 Cleaned with 0.5 mM H2S04	August 16, 2023 11:34:46	CV i vs E Channel 1 Scan 3	2	0.0897274	-3.6628	NaN	NaN	0.43181	41.3616	-11.969
											(E3) 20% power 99s	August 15, 2023 14:41:50	CV i vs E Channel 1 Scan 3	2	0.0798054	-4.50802	NaN	NaN	0.464503	52.2238	-16.4552	68.679			(E3) 95% power 21s	August 17, 2023 14:00:18	CV i vs E Channel 3 Scan 2	2	0.0897274	-4.67307	NaN	NaN	0.496408	55.9479	-17.6684	73.6163			E1 Cleaned with 0.5 mM H2S04	August 16, 2023 11:34:46	CV i vs E Channel 2 Scan 1	1	0.199727	4.42106	NaN	NaN	-0.560497	44.8915	-14.6055
											(E3) 20% power 99s	August 15, 2023 14:41:50	CV i vs E Channel 2 Scan 1	1	0.189728	4.83776	NaN	NaN	-0.696867	53.9831	-16.71	70.6932			(E3) 95% power 21s	August 17, 2023 14:00:18	CV i vs E Channel 3 Scan 3	1	0.189728	4.97499	NaN	NaN	-0.585568	55.79	-17.6477	73.4378			E1 Cleaned with 0.5 mM H2S04	August 16, 2023 11:34:46	CV i vs E Channel 2 Scan 1	2	0.0798054	-4.36153	NaN	NaN	0.422483	44.8915	-14.6055
											(E3) 20% power 99s	August 15, 2023 14:41:50	CV i vs E Channel 2 Scan 1	2	0.0798054	-4.47078	NaN	NaN	0.378668	53.9831	-16.71	70.6932			(E3) 95% power 21s	August 17, 2023 14:00:18	CV i vs E Channel 3 Scan 3	2	0.0997267	-4.67278	NaN	NaN	0.532357	55.7956	-17.6477	73.4434			E1 Cleaned with 0.5 mM H2S04	August 16, 2023 11:34:46	CV i vs E Channel 2 Scan 2	1	0.199727	4.63851	NaN	NaN	-0.599662	47.1619	-15.3414
											(E3) 20% power 99s	August 15, 2023 14:41:50	CV i vs E Channel 2 Scan 2	1	0.189728	4.88381	NaN	NaN	-0.631772	52.5441	-16.4653	69.0094			(E3) 95% power 21s	August 17, 2023 14:00:18	CV i vs E Channel 4 Scan 1	1	0.189728	4.86781	NaN	NaN	-0.725961	55.8254	-17.3316	73.1571			E1 Cleaned with 0.5 mM H2S04	August 16, 2023 11:34:46	CV i vs E Channel 2 Scan 2	2	0.0897274	-4.36488	NaN	NaN	0.4439	47.1619	-15.3414
											(E3) 20% power 99s	August 15, 2023 14:41:50	CV i vs E Channel 2 Scan 2	2	0.0897274	-4.47555	NaN	NaN	0.456301	52.5441	-16.4653	69.0094			(E3) 95% power 21s	August 17, 2023 14:00:18	CV i vs E Channel 4 Scan 1	2	0.0897274	-4.51392	NaN	NaN	0.434163	55.8254	-17.3316	73.1571			E1 Cleaned with 0.5 mM H2S04	August 16, 2023 11:34:46	CV i vs E Channel 2 Scan 3	1	0.199727	4.6259	NaN	NaN	-0.575654	47.5715	-15.2801
											(E3) 20% power 99s	August 15, 2023 14:41:50	CV i vs E Channel 2 Scan 3	1	0.199727	4.88903	NaN	NaN	-0.598459	52.3474	-16.4959	68.8433			(E3) 95% power 21s	August 17, 2023 14:00:18	CV i vs E Channel 4 Scan 2	1	0.189728	4.88917	NaN	NaN	-0.620582	54.066	-17.2034	71.2695			E1 Cleaned with 0.5 mM H2S04	August 16, 2023 11:34:46	CV i vs E Channel 2 Scan 3	2	0.0897274	-4.31248	NaN	NaN	0.420731	47.5715	-15.2801
											(E3) 20% power 99s	August 15, 2023 14:41:50	CV i vs E Channel 2 Scan 3	2	0.0897274	-4.50392	NaN	NaN	0.476903	52.3474	-16.4959	68.8433			(E3) 95% power 21s	August 17, 2023 14:00:18	CV i vs E Channel 4 Scan 2	2	0.0897274	-4.52165	NaN	NaN	0.479803	54.066	-17.2034	71.2695			E1 Cleaned with 0.5 mM H2S04	August 16, 2023 11:34:46	CV i vs E Channel 3 Scan 1	1	0.189728	4.65238	NaN	NaN	-0.572469	51.2591	-15.7898
											(E3) 20% power 99s	August 15, 2023 14:41:50	CV i vs E Channel 3 Scan 1	1	0.189728	4.84337	NaN	NaN	-0.688653	54.4777	-16.934	71.4117			(E3) 95% power 21s	August 17, 2023 14:00:18	CV i vs E Channel 4 Scan 3	1	0.189728	4.89216	NaN	NaN	-0.598154	54.1259	-17.1839	71.3098			E1 Cleaned with 0.5 mM H2S04	August 16, 2023 11:34:46	CV i vs E Channel 3 Scan 1	2	0.0897274	-4.41897	NaN	NaN	0.48116	51.2591	-15.7898
											(E3) 20% power 99s	August 15, 2023 14:41:50	CV i vs E Channel 3 Scan 1	2	0.0897274	-4.43832	NaN	NaN	0.386357	54.4777	-16.934	71.4117			(E3) 95% power 21s	August 17, 2023 14:00:18	CV i vs E Channel 4 Scan 3	2	0.0897274	-4.5281	NaN	NaN	0.488957	54.1259	-17.1839	71.3098			E1 Cleaned with 0.5 mM H2S04	August 16, 2023 11:34:46	CV i vs E Channel 3 Scan 2	1	0.189728	4.78995	NaN	NaN	-0.545437	52.0659	-16.1908
											(E3) 20% power 99s	August 15, 2023 14:41:50	CV i vs E Channel 3 Scan 2	1	0.199727	4.86079	NaN	NaN	-0.586572	52.8728	-16.5428	69.4156			(E3) 95% power 21s	August 17, 2023 14:00:18	CV i vs E Channel 5 Scan 1	1	0.189728	4.87499	NaN	NaN	-0.724988	55.3822	-17.3966	72.7788			E1 Cleaned with 0.5 mM H2S04	August 16, 2023 11:34:46	CV i vs E Channel 3 Scan 2	2	0.0897274	-4.45274	NaN	NaN	0.520228	52.0659	-16.1908
											(E3) 20% power 99s	August 15, 2023 14:41:50	CV i vs E Channel 3 Scan 2	2	0.0897274	-4.45054	NaN	NaN	0.430566	52.8728	-16.5428	69.4156			(E3) 95% power 21s	August 17, 2023 14:00:18	CV i vs E Channel 5 Scan 1	2	0.0897274	-4.45978	NaN	NaN	0.467665	55.3822	-17.3966	72.7788			E1 Cleaned with 0.5 mM H2S04	August 16, 2023 11:34:46	CV i vs E Channel 3 Scan 3	1	0.189728	4.74986	NaN	NaN	-0.487369	52.3214	-16.2288
											(E3) 20% power 99s	August 15, 2023 14:41:50	CV i vs E Channel 3 Scan 3	1	0.199727	4.86396	NaN	NaN	-0.563178	52.7946	-16.5279	69.3226			(E3) 95% power 21s	August 17, 2023 14:00:18	CV i vs E Channel 5 Scan 2	1	0.199727	4.89833	NaN	NaN	-0.613674	53.9889	-17.1215	71.1104			E1 Cleaned with 0.5 mM H2S04	August 16, 2023 11:34:46	CV i vs E Channel 3 Scan 3	2	0.0897274	-4.46213	NaN	NaN	0.529468	52.3214	-16.2288
											(E3) 20% power 99s	August 15, 2023 14:41:50	CV i vs E Channel 3 Scan 3	2	0.0897274	-4.47233	NaN	NaN	0.448597	52.7946	-16.5279	69.3226			(E3) 95% power 21s	August 17, 2023 14:00:18	CV i vs E Channel 5 Scan 2	2	0.0897274	-4.49184	NaN	NaN	0.516891	53.9889	-17.1215	71.1104			E1 Cleaned with 0.5 mM H2S04	August 16, 2023 11:34:46	CV i vs E Channel 4 Scan 1	1	0.189728	4.68342	NaN	NaN	-0.555825	53.1806	-16.3473
											(E3) 20% power 99s	August 15, 2023 14:41:50	CV i vs E Channel 4 Scan 1	1	0.199727	4.78882	NaN	NaN	-0.677404	53.9006	-16.6584	70.559			(E3) 95% power 21s	August 17, 2023 14:00:18	CV i vs E Channel 5 Scan 3	1	0.199727	4.90582	NaN	NaN	-0.585352	54.057	-17.1138	71.1708			E1 Cleaned with 0.5 mM H2S04	August 16, 2023 11:34:46	CV i vs E Channel 4 Scan 1	2	0.0897274	-4.46257	NaN	NaN	0.483087	53.1806	-16.3473
											(E3) 20% power 99s	August 15, 2023 14:41:50	CV i vs E Channel 4 Scan 1	2	0.0798054	-4.33147	NaN	NaN	0.366628	53.9006	-16.6584	70.559			(E3) 95% power 21s	August 17, 2023 14:00:18	CV i vs E Channel 5 Scan 3	2	0.0897274	-4.51819	NaN	NaN	0.534267	54.057	-17.1138	71.1708			E1 Cleaned with 0.5 mM H2S04	August 16, 2023 11:34:46	CV i vs E Channel 4 Scan 2	1	0.189728	4.78812	NaN	NaN	-0.546416	53.3945	-16.6435
											(E3) 20% power 99s	August 15, 2023 14:41:50	CV i vs E Channel 4 Scan 2	1	0.199727	4.80377	NaN	NaN	-0.594778	51.9408	-16.2191	68.1599			(E3) 95% power 21s	August 17, 2023 14:00:18	CV i vs E Channel 6 Scan 1	1	0.199727	4.83101	NaN	NaN	-0.698745	55.0537	-17.1361	72.1898			E1 Cleaned with 0.5 mM H2S04	August 16, 2023 11:34:46	CV i vs E Channel 4 Scan 2	2	0.0897274	-4.41918	NaN	NaN	0.477936	53.3945	-16.6435
											(E3) 20% power 99s	August 15, 2023 14:41:50	CV i vs E Channel 4 Scan 2	2	0.0897274	-4.34131	NaN	NaN	0.445319	51.9408	-16.2191	68.1599			(E3) 95% power 21s	August 17, 2023 14:00:18	CV i vs E Channel 6 Scan 1	2	0.0897274	-4.40676	NaN	NaN	0.498848	55.0537	-17.1361	72.1898			E1 Cleaned with 0.5 mM H2S04	August 16, 2023 11:34:46	CV i vs E Channel 4 Scan 3	1	0.189728	4.78367	NaN	NaN	-0.527049	53.5581	-16.6522
											(E3) 20% power 99s	August 15, 2023 14:41:50	CV i vs E Channel 4 Scan 3	1	0.199727	4.80135	NaN	NaN	-0.569998	51.6815	-16.1392	67.8208			(E3) 95% power 21s	August 17, 2023 14:00:18	CV i vs E Channel 6 Scan 2	1	0.199727	4.88608	NaN	NaN	-0.610097	53.5261	-17.0644	70.5904			E1 Cleaned with 0.5 mM H2S04	August 16, 2023 11:34:46	CV i vs E Channel 4 Scan 3	2	0.0897274	-4.42123	NaN	NaN	0.49887	53.5581	-16.6522
											(E3) 20% power 99s	August 15, 2023 14:41:50	CV i vs E Channel 4 Scan 3	2	0.0897274	-4.37455	NaN	NaN	0.468446	51.6815	-16.1392	67.8208			(E3) 95% power 21s	August 17, 2023 14:00:18	CV i vs E Channel 6 Scan 2	2	0.0897274	-4.42568	NaN	NaN	0.545669	53.5261	-17.0644	70.5904			E1 Cleaned with 0.5 mM H2S04	August 16, 2023 11:34:46	CV i vs E Channel 5 Scan 1	1	0.189728	4.74595	NaN	NaN	-0.636585	54.1191	-16.6866
											(E3) 20% power 99s	August 15, 2023 14:41:50	CV i vs E Channel 5 Scan 1	1	0.199727	4.80453	NaN	NaN	-0.650049	54.9597	-17.0178	71.9776			(E3) 95% power 21s	August 17, 2023 14:00:18	CV i vs E Channel 6 Scan 3	1	0.199727	4.89046	NaN	NaN	-0.586683	53.4488	-17.0663	70.515			E1 Cleaned with 0.5 mM H2S04	August 16, 2023 11:34:46	CV i vs E Channel 5 Scan 1	2	0.0897274	-4.47912	NaN	NaN	0.425442	54.1191	-16.6866
											(E3) 20% power 99s	August 15, 2023 14:41:50	CV i vs E Channel 5 Scan 1	2	0.0897274	-4.33124	NaN	NaN	0.395532	54.9597	-17.0178	71.9776			(E3) 95% power 21s	August 17, 2023 14:00:18	CV i vs E Channel 6 Scan 3	2	0.0897274	-4.45176	NaN	NaN	0.560246	53.4488	-17.0663	70.515			E1 Cleaned with 0.5 mM H2S04	August 16, 2023 11:34:46	CV i vs E Channel 5 Scan 2	1	0.189728	4.84888	NaN	NaN	-0.58339	54.4237	-17.025
											(E3) 20% power 99s	August 15, 2023 14:41:50	CV i vs E Channel 5 Scan 2	1	0.199727	4.84848	NaN	NaN	-0.60087	52.6217	-16.4824	69.1042			(E3) 95% power 21s	August 17, 2023 14:00:18	CV i vs E Channel 7 Scan 1	1	0.199727	4.75483	NaN	NaN	-0.620087	53.7769	-16.9738	70.7507			E1 Cleaned with 0.5 mM H2S04	August 16, 2023 11:34:46	CV i vs E Channel 5 Scan 2	2	0.0897274	-4.50669	NaN	NaN	0.467655	54.4237	-17.025
											(E3) 20% power 99s	August 15, 2023 14:41:50	CV i vs E Channel 5 Scan 2	2	0.0897274	-4.3552	NaN	NaN	0.444137	52.6217	-16.4824	69.1042			(E3) 95% power 21s	August 17, 2023 14:00:18	CV i vs E Channel 7 Scan 1	2	0.0798054	-4.22355	NaN	NaN	0.497117	53.7769	-16.9738	70.7507			E1 Cleaned with 0.5 mM H2S04	August 16, 2023 11:34:46	CV i vs E Channel 5 Scan 3	1	0.189728	4.84472	NaN	NaN	-0.564543	54.6003	-16.9842
											(E3) 20% power 99s	August 15, 2023 14:41:50	CV i vs E Channel 5 Scan 3	1	0.199727	4.84487	NaN	NaN	-0.573036	52.3305	-16.3871	68.7176			(E3) 95% power 21s	August 17, 2023 14:00:18	CV i vs E Channel 7 Scan 1	3	-0.140118	-0.0839027	NaN	NaN	-1.9127	-3.40282e+38	3.40282e+38	6.80565e+38			E1 Cleaned with 0.5 mM H2S04	August 16, 2023 11:34:46	CV i vs E Channel 5 Scan 3	2	0.0897274	-4.51403	NaN	NaN	0.48085	54.6003	-16.9842
											(E3) 20% power 99s	August 15, 2023 14:41:50	CV i vs E Channel 5 Scan 3	2	0.0897274	-4.38863	NaN	NaN	0.466754	52.3305	-16.3871	68.7176			(E3) 95% power 21s	August 17, 2023 14:00:18	CV i vs E Channel 7 Scan 2	1	0.199727	4.78855	NaN	NaN	-0.515997	52.1162	-16.8991	69.0153			E1 Cleaned with 0.5 mM H2S04	August 16, 2023 11:34:46	CV i vs E Channel 6 Scan 1	1	0.189728	4.73808	NaN	NaN	-0.640248	53.61	-16.681
											(E3) 20% power 99s	August 15, 2023 14:41:50	CV i vs E Channel 6 Scan 1	1	0.199727	4.74143	NaN	NaN	-0.646793	53.5113	-16.6608	70.1721			(E3) 95% power 21s	August 17, 2023 14:00:18	CV i vs E Channel 7 Scan 2	2	0.0798054	-4.24525	NaN	NaN	0.532647	52.1162	-16.8991	69.0153			E1 Cleaned with 0.5 mM H2S04	August 16, 2023 11:34:46	CV i vs E Channel 6 Scan 1	2	0.0897274	-4.49899	NaN	NaN	0.486076	53.61	-16.681
											(E3) 20% power 99s	August 15, 2023 14:41:50	CV i vs E Channel 6 Scan 1	2	0.0798054	-4.1766	NaN	NaN	0.412026	53.5113	-16.6608	70.1721			(E3) 95% power 21s	August 17, 2023 14:00:18	CV i vs E Channel 7 Scan 3	1	0.199727	4.86091	NaN	NaN	-0.549015	52.1991	-16.9067	69.1058			E1 Cleaned with 0.5 mM H2S04	August 16, 2023 11:34:46	CV i vs E Channel 6 Scan 2	1	0.189728	4.84907	NaN	NaN	-0.590778	54.1703	-17.0844
											(E3) 20% power 99s	August 15, 2023 14:41:50	CV i vs E Channel 6 Scan 2	1	0.199727	4.75383	NaN	NaN	-0.588762	50.6533	-15.8705	66.5239			(E3) 95% power 21s	August 17, 2023 14:00:18	CV i vs E Channel 7 Scan 3	2	0.0897274	-4.29003	NaN	NaN	0.569417	52.1991	-16.9067	69.1058			E1 Cleaned with 0.5 mM H2S04	August 16, 2023 11:34:46	CV i vs E Channel 6 Scan 2	2	0.0897274	-4.49658	NaN	NaN	0.463742	54.1703	-17.0844
											(E3) 20% power 99s	August 15, 2023 14:41:50	CV i vs E Channel 6 Scan 2	2	0.0798054	-4.19375	NaN	NaN	0.458414	50.6533	-15.8705	66.5239			(E3) 95% power 21s	August 17, 2023 14:00:18	CV i vs E Channel 8 Scan 1	1	0.199727	5.0721	NaN	NaN	-0.705143	55.6498	-17.9962	73.6461			E1 Cleaned with 0.5 mM H2S04	August 16, 2023 11:34:46	CV i vs E Channel 6 Scan 3	1	0.189728	4.85648	NaN	NaN	-0.585218	54.6059	-17.162
											(E3) 20% power 99s	August 15, 2023 14:41:50	CV i vs E Channel 6 Scan 3	1	0.209727	4.74729	NaN	NaN	-0.548322	50.2321	-15.7983	66.0304			(E3) 95% power 21s	August 17, 2023 14:00:18	CV i vs E Channel 8 Scan 1	2	0.0798054	-4.33215	NaN	NaN	0.543346	55.6498	-17.9962	73.6461			E1 Cleaned with 0.5 mM H2S04	August 16, 2023 11:34:46	CV i vs E Channel 6 Scan 3	2	0.0897274	-4.52686	NaN	NaN	0.473711	54.6059	-17.162
											(E3) 20% power 99s	August 15, 2023 14:41:50	CV i vs E Channel 6 Scan 3	2	0.0798054	-4.23166	NaN	NaN	0.481969	50.2321	-15.7983	66.0304			(E3) 95% power 21s	August 17, 2023 14:00:18	CV i vs E Channel 8 Scan 2	1	0.209727	5.12471	NaN	NaN	-0.576602	53.5851	-17.842	71.4271			E1 Cleaned with 0.5 mM H2S04	August 16, 2023 11:34:46	CV i vs E Channel 7 Scan 1	1	0.189728	4.82412	NaN	NaN	-0.671593	54.9696	-17.2195
											(E3) 20% power 99s	August 15, 2023 14:41:50	CV i vs E Channel 7 Scan 1	1	0.199727	4.68846	NaN	NaN	-0.565308	52.2521	-16.2607	68.5128			(E3) 95% power 21s	August 17, 2023 14:00:18	CV i vs E Channel 8 Scan 2	2	0.0798054	-4.43122	NaN	NaN	0.596411	53.5851	-17.842	71.4271			E1 Cleaned with 0.5 mM H2S04	August 16, 2023 11:34:46	CV i vs E Channel 7 Scan 1	2	0.0897274	-4.50782	NaN	NaN	0.518605	54.9696	-17.2195
											(E3) 20% power 99s	August 15, 2023 14:41:50	CV i vs E Channel 7 Scan 1	2	0.0698051	-4.02412	NaN	NaN	0.397554	52.2521	-16.2607	68.5128			(E3) 95% power 21s	August 17, 2023 14:00:18	CV i vs E Channel 8 Scan 3	1	0.209727	5.18853	NaN	NaN	-0.574231	54.2467	-18.0577	72.3045			E1 Cleaned with 0.5 mM H2S04	August 16, 2023 11:34:46	CV i vs E Channel 7 Scan 2	1	0.189728	4.8984	NaN	NaN	-0.583992	54.7871	-17.4287
											(E3) 20% power 99s	August 15, 2023 14:41:50	CV i vs E Channel 7 Scan 2	1	0.209727	4.78518	NaN	NaN	-0.558407	49.299	-15.6578	64.9567			(E3) 95% power 21s	August 17, 2023 14:00:18	CV i vs E Channel 8 Scan 3	2	0.0798054	-4.50723	NaN	NaN	0.612194	54.2467	-18.0577	72.3045			E1 Cleaned with 0.5 mM H2S04	August 16, 2023 11:34:46	CV i vs E Channel 7 Scan 2	2	0.0897274	-4.54065	NaN	NaN	0.551491	54.7871	-17.4287
											(E3) 20% power 99s	August 15, 2023 14:41:50	CV i vs E Channel 7 Scan 2	2	0.0698051	-4.06347	NaN	NaN	0.444763	49.299	-15.6578	64.9567																	E1 Cleaned with 0.5 mM H2S04	August 16, 2023 11:34:46	CV i vs E Channel 7 Scan 3	1	0.189728	4.90639	NaN	NaN	-0.569557	54.9806	-17.5871
											(E3) 20% power 99s	August 15, 2023 14:41:50	CV i vs E Channel 7 Scan 3	1	0.209727	4.7935	NaN	NaN	-0.53087	49.2539	-15.6287	64.8826																	E1 Cleaned with 0.5 mM H2S04	August 16, 2023 11:34:46	CV i vs E Channel 7 Scan 3	2	0.0897274	-4.56282	NaN	NaN	0.541847	54.9806	-17.5871
											(E3) 20% power 99s	August 15, 2023 14:41:50	CV i vs E Channel 7 Scan 3	2	0.0698051	-4.11651	NaN	NaN	0.471055	49.2539	-15.6287	64.8826			Measurement	DateTime	Curve	Peak	X	Height	Area	Width	YOffset	MaxSlope	MinSlope	SumSlope			E1 Cleaned with 0.5 mM H2S04	August 16, 2023 11:34:46	CV i vs E Channel 8 Scan 1	1	0.189728	4.97258	NaN	NaN	-0.674192	56.7008	-18.0699
											(E3) 20% power 99s	August 15, 2023 14:41:50	CV i vs E Channel 8 Scan 1	1	0.209727	5.25809	NaN	NaN	-0.715273	54.8271	-17.825	72.6521			(E1) 95% power for 62s	August 17, 2023 14:48:18	CV i vs E Channel 1 Scan 1	1	0.189728	4.98782	NaN	NaN	-0.721333	55.8491	-17.8942	73.7433			E1 Cleaned with 0.5 mM H2S04	August 16, 2023 11:34:46	CV i vs E Channel 8 Scan 1	2	0.0897274	-4.60424	NaN	NaN	0.535396	56.7008	-18.0699
											(E3) 20% power 99s	August 15, 2023 14:41:50	CV i vs E Channel 8 Scan 1	2	0.0598049	-4.17468	NaN	NaN	0.396279	54.8271	-17.825	72.6521			(E1) 95% power for 62s	August 17, 2023 14:48:18	CV i vs E Channel 1 Scan 1	2	0.0798054	-4.6711	NaN	NaN	0.543463	55.8491	-17.8942	73.7433			E1 Cleaned with 0.5 mM H2S04	August 16, 2023 11:34:46	CV i vs E Channel 8 Scan 2	1	0.189728	5.02062	NaN	NaN	-0.603972	55.8686	-18.2493
											(E3) 20% power 99s	August 15, 2023 14:41:50	CV i vs E Channel 8 Scan 2	1	0.219728	5.31255	NaN	NaN	-0.639546	51.8972	-17.1071	69.0043			(E1) 95% power for 62s	August 17, 2023 14:48:18	CV i vs E Channel 1 Scan 2	1	0.189728	5.05533	NaN	NaN	-0.645932	54.8151	-17.987	72.802			E1 Cleaned with 0.5 mM H2S04	August 16, 2023 11:34:46	CV i vs E Channel 8 Scan 2	2	0.0897274	-4.60008	NaN	NaN	0.538909	55.8686	-18.2493
											(E3) 20% power 99s	August 15, 2023 14:41:50	CV i vs E Channel 8 Scan 2	2	0.0598049	-4.2756	NaN	NaN	0.461527	51.8972	-17.1071	69.0043			(E1) 95% power for 62s	August 17, 2023 14:48:18	CV i vs E Channel 1 Scan 2	2	0.0798054	-4.65619	NaN	NaN	0.579053	54.8151	-17.987	72.802			E1 Cleaned with 0.5 mM H2S04	August 16, 2023 11:34:46	CV i vs E Channel 8 Scan 3	1	0.189728	5.07873	NaN	NaN	-0.690691	55.9143	-18.2393
											(E3) 20% power 99s	August 15, 2023 14:41:50	CV i vs E Channel 8 Scan 3	1	0.219728	5.34346	NaN	NaN	-0.61253	52.1805	-17.2578	69.4383			(E1) 95% power for 62s	August 17, 2023 14:48:18	CV i vs E Channel 1 Scan 3	1	0.189728	5.05924	NaN	NaN	-0.62342	54.6021	-17.948	72.5501			E1 Cleaned with 0.5 mM H2S04	August 16, 2023 11:34:46	CV i vs E Channel 8 Scan 3	2	0.0897274	-4.6051	NaN	NaN	0.53034	55.9143	-18.2393
											(E3) 20% power 99s	August 15, 2023 14:41:50	CV i vs E Channel 8 Scan 3	2	0.0698051	-4.39601	NaN	NaN	0.532832	52.1805	-17.2578	69.4383			(E1) 95% power for 62s	August 17, 2023 14:48:18	CV i vs E Channel 1 Scan 3	2	0.0897274	-4.65066	NaN	NaN	0.603178	54.6021	-17.948	72.5501
																									(E1) 95% power for 62s	August 17, 2023 14:48:18	CV i vs E Channel 2 Scan 1	1	0.189728	4.9017	NaN	NaN	-0.676073	55.7498	-17.5187	73.2685
											Measurement	DateTime	Curve	Peak	X	Height	Area	Width	YOffset	MaxSlope	MinSlope	SumSlope			(E1) 95% power for 62s	August 17, 2023 14:48:18	CV i vs E Channel 2 Scan 1	2	0.0897274	-4.60015	NaN	NaN	0.479709	55.7498	-17.5187	73.2685			Measurement	DateTime	Curve	Peak	X	Height	Area	Width	YOffset	MaxSlope	MinSlope
											(E1) O2 plasma cleaned 20% power for 21s	August 03, 2023 11:39:23	CV i vs E Channel 1 Scan 1	1	0.199727	4.56679	NaN	NaN	-0.617588	49.2667	-15.0413	64.308			(E1) 95% power for 62s	August 17, 2023 14:48:18	CV i vs E Channel 2 Scan 2	1	0.189728	4.97035	NaN	NaN	-0.599483	54.7977	-17.6252	72.4229			E2 Cleaned with 0.5 mM H2S04	August 16, 2023 12:33:34	CV i vs E Channel 1 Scan 1	1	0.199727	4.57424	NaN	NaN	-0.517885	47.8693	-15.0299
											(E1) O2 plasma cleaned 20% power for 21s	August 03, 2023 11:39:23	CV i vs E Channel 1 Scan 1	2	0.0698051	-3.9743	NaN	NaN	0.308965	49.2667	-15.0413	64.308			(E1) 95% power for 62s	August 17, 2023 14:48:18	CV i vs E Channel 2 Scan 2	2	0.0897274	-4.64931	NaN	NaN	0.565642	54.7977	-17.6252	72.4229			E2 Cleaned with 0.5 mM H2S04	August 16, 2023 12:33:34	CV i vs E Channel 1 Scan 1	2	0.0798054	-4.48683	NaN	NaN	0.522654	47.8693	-15.0299
											(E1) O2 plasma cleaned 20% power for 21s	August 03, 2023 11:39:23	CV i vs E Channel 1 Scan 2	1	0.199727	4.73005	NaN	NaN	-0.563984	51.1301	-16.1716	67.3018			(E1) 95% power for 62s	August 17, 2023 14:48:18	CV i vs E Channel 2 Scan 3	1	0.189728	4.97712	NaN	NaN	-0.58364	54.6835	-17.6034	72.2869			E2 Cleaned with 0.5 mM H2S04	August 16, 2023 12:33:34	CV i vs E Channel 1 Scan 2	1	0.189728	4.77264	NaN	NaN	-0.589312	49.48	-15.6059
											(E1) O2 plasma cleaned 20% power for 21s	August 03, 2023 11:39:23	CV i vs E Channel 1 Scan 2	2	0.0798054	-4.12235	NaN	NaN	0.416954	51.1301	-16.1716	67.3018			(E1) 95% power for 62s	August 17, 2023 14:48:18	CV i vs E Channel 2 Scan 3	2	0.0897274	-4.62896	NaN	NaN	0.567645	54.6835	-17.6034	72.2869			E2 Cleaned with 0.5 mM H2S04	August 16, 2023 12:33:34	CV i vs E Channel 1 Scan 2	2	0.0798054	-4.49137	NaN	NaN	0.546169	49.48	-15.6059
											(E1) O2 plasma cleaned 20% power for 21s	August 03, 2023 11:39:23	CV i vs E Channel 1 Scan 3	1	0.199727	4.75929	NaN	NaN	-0.555976	51.4922	-16.3047	67.7969			(E1) 95% power for 62s	August 17, 2023 14:48:18	CV i vs E Channel 3 Scan 1	1	0.189728	4.89761	NaN	NaN	-0.68548	55.3254	-17.4578	72.7831			E2 Cleaned with 0.5 mM H2S04	August 16, 2023 12:33:34	CV i vs E Channel 1 Scan 3	1	0.189728	4.79653	NaN	NaN	-0.584539	49.9456	-15.7356
											(E1) O2 plasma cleaned 20% power for 21s	August 03, 2023 11:39:23	CV i vs E Channel 1 Scan 3	2	0.0798054	-4.17251	NaN	NaN	0.409322	51.4922	-16.3047	67.7969			(E1) 95% power for 62s	August 17, 2023 14:48:18	CV i vs E Channel 3 Scan 1	2	0.0897274	-4.55525	NaN	NaN	0.527463	55.3254	-17.4578	72.7831			E2 Cleaned with 0.5 mM H2S04	August 16, 2023 12:33:34	CV i vs E Channel 1 Scan 3	2	0.0798054	-4.47565	NaN	NaN	0.556251	49.9456	-15.7356
											(E1) O2 plasma cleaned 20% power for 21s	August 03, 2023 11:39:23	CV i vs E Channel 2 Scan 1	1	0.199727	4.59383	NaN	NaN	-0.609005	51.2564	-15.6707	66.9271			(E1) 95% power for 62s	August 17, 2023 14:48:18	CV i vs E Channel 3 Scan 2	1	0.189728	4.96652	NaN	NaN	-0.607283	54.7911	-17.5705	72.3617			E2 Cleaned with 0.5 mM H2S04	August 16, 2023 12:33:34	CV i vs E Channel 2 Scan 1	1	0.199727	4.45409	NaN	NaN	-0.485722	45.1457	-14.6329
											(E1) O2 plasma cleaned 20% power for 21s	August 03, 2023 11:39:23	CV i vs E Channel 2 Scan 1	2	0.0698051	-4.00117	NaN	NaN	0.320622	51.2564	-15.6707	66.9271			(E1) 95% power for 62s	August 17, 2023 14:48:18	CV i vs E Channel 3 Scan 2	2	0.0897274	-4.54937	NaN	NaN	0.554534	54.7911	-17.5705	72.3617			E2 Cleaned with 0.5 mM H2S04	August 16, 2023 12:33:34	CV i vs E Channel 2 Scan 1	2	0.0798054	-4.41129	NaN	NaN	0.50915	45.1457	-14.6329
											(E1) O2 plasma cleaned 20% power for 21s	August 03, 2023 11:39:23	CV i vs E Channel 2 Scan 2	1	0.199727	4.6702	NaN	NaN	-0.512861	51.5647	-16.2074	67.7721			(E1) 95% power for 62s	August 17, 2023 14:48:18	CV i vs E Channel 3 Scan 3	1	0.189728	4.96536	NaN	NaN	-0.582994	54.8355	-17.5167	72.3522			E2 Cleaned with 0.5 mM H2S04	August 16, 2023 12:33:34	CV i vs E Channel 2 Scan 2	1	0.199727	4.71539	NaN	NaN	-0.543933	47.1256	-15.2051
											(E1) O2 plasma cleaned 20% power for 21s	August 03, 2023 11:39:23	CV i vs E Channel 2 Scan 2	2	0.0798054	-4.12713	NaN	NaN	0.412818	51.5647	-16.2074	67.7721			(E1) 95% power for 62s	August 17, 2023 14:48:18	CV i vs E Channel 3 Scan 3	2	0.0897274	-4.59078	NaN	NaN	0.60505	54.8355	-17.5167	72.3522			E2 Cleaned with 0.5 mM H2S04	August 16, 2023 12:33:34	CV i vs E Channel 2 Scan 2	2	0.0798054	-4.42929	NaN	NaN	0.541033	47.1256	-15.2051
											(E1) O2 plasma cleaned 20% power for 21s	August 03, 2023 11:39:23	CV i vs E Channel 2 Scan 3	1	0.199727	4.74258	NaN	NaN	-0.547852	51.7975	-16.3561	68.1536			(E1) 95% power for 62s	August 17, 2023 14:48:18	CV i vs E Channel 4 Scan 1	1	0.189728	4.8389	NaN	NaN	-0.639123	55.5045	-17.4239	72.9284			E2 Cleaned with 0.5 mM H2S04	August 16, 2023 12:33:34	CV i vs E Channel 2 Scan 3	1	0.199727	4.73209	NaN	NaN	-0.535604	47.7329	-15.2723
											(E1) O2 plasma cleaned 20% power for 21s	August 03, 2023 11:39:23	CV i vs E Channel 2 Scan 3	2	0.0798054	-4.16555	NaN	NaN	0.400692	51.7975	-16.3561	68.1536			(E1) 95% power for 62s	August 17, 2023 14:48:18	CV i vs E Channel 4 Scan 1	2	0.0897274	-4.5095	NaN	NaN	0.546417	55.5045	-17.4239	72.9284			E2 Cleaned with 0.5 mM H2S04	August 16, 2023 12:33:34	CV i vs E Channel 2 Scan 3	2	0.0798054	-4.41776	NaN	NaN	0.549478	47.7329	-15.2723
											(E1) O2 plasma cleaned 20% power for 21s	August 03, 2023 11:39:23	CV i vs E Channel 3 Scan 1	1	0.199727	4.48978	NaN	NaN	-0.546254	50.2417	-15.2663	65.5081			(E1) 95% power for 62s	August 17, 2023 14:48:18	CV i vs E Channel 4 Scan 2	1	0.199727	4.90315	NaN	NaN	-0.528462	54.8367	-17.4499	72.2866			E2 Cleaned with 0.5 mM H2S04	August 16, 2023 12:33:34	CV i vs E Channel 3 Scan 1	1	0.199727	4.47713	NaN	NaN	-0.51929	45.9227	-14.745
											(E1) O2 plasma cleaned 20% power for 21s	August 03, 2023 11:39:23	CV i vs E Channel 3 Scan 1	2	0.0698051	-3.90367	NaN	NaN	0.303944	50.2417	-15.2663	65.5081			(E1) 95% power for 62s	August 17, 2023 14:48:18	CV i vs E Channel 4 Scan 2	2	0.0897274	-4.51717	NaN	NaN	0.586662	54.8367	-17.4499	72.2866			E2 Cleaned with 0.5 mM H2S04	August 16, 2023 12:33:34	CV i vs E Channel 3 Scan 1	2	0.0798054	-4.34406	NaN	NaN	0.498185	45.9227	-14.745
											(E1) O2 plasma cleaned 20% power for 21s	August 03, 2023 11:39:23	CV i vs E Channel 3 Scan 2	1	0.199727	4.61492	NaN	NaN	-0.492862	50.6748	-15.7435	66.4183			(E1) 95% power for 62s	August 17, 2023 14:48:18	CV i vs E Channel 4 Scan 3	1	0.199727	4.89677	NaN	NaN	-0.496189	54.7643	-17.4023	72.1666			E2 Cleaned with 0.5 mM H2S04	August 16, 2023 12:33:34	CV i vs E Channel 3 Scan 2	1	0.199727	4.70373	NaN	NaN	-0.554115	47.6397	-15.3064
											(E1) O2 plasma cleaned 20% power for 21s	August 03, 2023 11:39:23	CV i vs E Channel 3 Scan 2	2	0.0798054	-3.99076	NaN	NaN	0.374151	50.6748	-15.7435	66.4183			(E1) 95% power for 62s	August 17, 2023 14:48:18	CV i vs E Channel 4 Scan 3	2	0.0897274	-4.5225	NaN	NaN	0.59347	54.7643	-17.4023	72.1666			E2 Cleaned with 0.5 mM H2S04	August 16, 2023 12:33:34	CV i vs E Channel 3 Scan 2	2	0.0798054	-4.35376	NaN	NaN	0.535879	47.6397	-15.3064
											(E1) O2 plasma cleaned 20% power for 21s	August 03, 2023 11:39:23	CV i vs E Channel 3 Scan 3	1	0.199727	4.62696	NaN	NaN	-0.464422	50.9158	-15.8685	66.7843			(E1) 95% power for 62s	August 17, 2023 14:48:18	CV i vs E Channel 5 Scan 1	1	0.199727	4.84142	NaN	NaN	-0.618183	55.3376	-17.4171	72.7548			E2 Cleaned with 0.5 mM H2S04	August 16, 2023 12:33:34	CV i vs E Channel 3 Scan 3	1	0.199727	4.65867	NaN	NaN	-0.499076	47.8792	-15.2735
											(E1) O2 plasma cleaned 20% power for 21s	August 03, 2023 11:39:23	CV i vs E Channel 3 Scan 3	2	0.0798054	-4.08028	NaN	NaN	0.413409	50.9158	-15.8685	66.7843			(E1) 95% power for 62s	August 17, 2023 14:48:18	CV i vs E Channel 5 Scan 1	2	0.0897274	-4.38149	NaN	NaN	0.547485	55.3376	-17.4171	72.7548			E2 Cleaned with 0.5 mM H2S04	August 16, 2023 12:33:34	CV i vs E Channel 3 Scan 3	2	0.0897274	-4.34583	NaN	NaN	0.578871	47.8792	-15.2735
											(E1) O2 plasma cleaned 20% power for 21s	August 03, 2023 11:39:23	CV i vs E Channel 4 Scan 1	1	0.199727	4.47306	NaN	NaN	-0.540881	49.8314	-15.1981	65.0295			(E1) 95% power for 62s	August 17, 2023 14:48:18	CV i vs E Channel 5 Scan 2	1	0.199727	4.91052	NaN	NaN	-0.526717	54.5287	-17.6374	72.1662			E2 Cleaned with 0.5 mM H2S04	August 16, 2023 12:33:34	CV i vs E Channel 4 Scan 1	1	0.199727	4.42002	NaN	NaN	-0.474251	46.21	-14.808
											(E1) O2 plasma cleaned 20% power for 21s	August 03, 2023 11:39:23	CV i vs E Channel 4 Scan 1	2	0.0698051	-3.80789	NaN	NaN	0.315693	49.8314	-15.1981	65.0295			(E1) 95% power for 62s	August 17, 2023 14:48:18	CV i vs E Channel 5 Scan 2	2	0.0897274	-4.39687	NaN	NaN	0.587434	54.5287	-17.6374	72.1662			E2 Cleaned with 0.5 mM H2S04	August 16, 2023 12:33:34	CV i vs E Channel 4 Scan 1	2	0.0798054	-4.26147	NaN	NaN	0.499226	46.21	-14.808
											(E1) O2 plasma cleaned 20% power for 21s	August 03, 2023 11:39:23	CV i vs E Channel 4 Scan 2	1	0.199727	4.61448	NaN	NaN	-0.52928	49.4425	-15.2928	64.7353			(E1) 95% power for 62s	August 17, 2023 14:48:18	CV i vs E Channel 5 Scan 3	1	0.199727	4.9694	NaN	NaN	-0.557465	54.4522	-17.5472	71.9993			E2 Cleaned with 0.5 mM H2S04	August 16, 2023 12:33:34	CV i vs E Channel 4 Scan 2	1	0.199727	4.59137	NaN	NaN	-0.483086	47.3179	-15.1012
											(E1) O2 plasma cleaned 20% power for 21s	August 03, 2023 11:39:23	CV i vs E Channel 4 Scan 2	2	0.0698051	-3.87428	NaN	NaN	0.377498	49.4425	-15.2928	64.7353			(E1) 95% power for 62s	August 17, 2023 14:48:18	CV i vs E Channel 5 Scan 3	2	0.0897274	-4.41694	NaN	NaN	0.598722	54.4522	-17.5472	71.9993			E2 Cleaned with 0.5 mM H2S04	August 16, 2023 12:33:34	CV i vs E Channel 4 Scan 2	2	0.0897274	-4.28601	NaN	NaN	0.569464	47.3179	-15.1012
											(E1) O2 plasma cleaned 20% power for 21s	August 03, 2023 11:39:23	CV i vs E Channel 4 Scan 3	1	0.199727	4.6339	NaN	NaN	-0.505398	49.4121	-15.2914	64.7035			(E1) 95% power for 62s	August 17, 2023 14:48:18	CV i vs E Channel 6 Scan 1	1	0.199727	4.83375	NaN	NaN	-0.608835	54.9518	-17.4365	72.3883			E2 Cleaned with 0.5 mM H2S04	August 16, 2023 12:33:34	CV i vs E Channel 4 Scan 3	1	0.199727	4.58273	NaN	NaN	-0.466627	47.4518	-15.0606
											(E1) O2 plasma cleaned 20% power for 21s	August 03, 2023 11:39:23	CV i vs E Channel 4 Scan 3	2	0.0698051	-3.95226	NaN	NaN	0.409995	49.4121	-15.2914	64.7035			(E1) 95% power for 62s	August 17, 2023 14:48:18	CV i vs E Channel 6 Scan 1	2	0.0897274	-4.32699	NaN	NaN	0.545679	54.9518	-17.4365	72.3883			E2 Cleaned with 0.5 mM H2S04	August 16, 2023 12:33:34	CV i vs E Channel 4 Scan 3	2	0.0897274	-4.28141	NaN	NaN	0.573871	47.4518	-15.0606
											(E1) O2 plasma cleaned 20% power for 21s	August 03, 2023 11:39:23	CV i vs E Channel 5 Scan 1	1	0.199727	4.60133	NaN	NaN	-0.579604	50.4893	-15.3272	65.8166			(E1) 95% power for 62s	August 17, 2023 14:48:18	CV i vs E Channel 6 Scan 2	1	0.199727	4.96309	NaN	NaN	-0.577051	54.122	-17.5906	71.7126			E2 Cleaned with 0.5 mM H2S04	August 16, 2023 12:33:34	CV i vs E Channel 5 Scan 1	1	0.199727	4.60747	NaN	NaN	-0.569478	50.5428	-15.7384
											(E1) O2 plasma cleaned 20% power for 21s	August 03, 2023 11:39:23	CV i vs E Channel 5 Scan 1	2	0.0598049	-3.824	NaN	NaN	0.317921	50.4893	-15.3272	65.8166			(E1) 95% power for 62s	August 17, 2023 14:48:18	CV i vs E Channel 6 Scan 2	2	0.0897274	-4.35087	NaN	NaN	0.580289	54.122	-17.5906	71.7126			E2 Cleaned with 0.5 mM H2S04	August 16, 2023 12:33:34	CV i vs E Channel 5 Scan 1	2	0.0897274	-4.35893	NaN	NaN	0.489929	50.5428	-15.7384
											(E1) O2 plasma cleaned 20% power for 21s	August 03, 2023 11:39:23	CV i vs E Channel 5 Scan 2	1	0.199727	4.64801	NaN	NaN	-0.508975	49.1649	-15.2373	64.4022			(E1) 95% power for 62s	August 17, 2023 14:48:18	CV i vs E Channel 6 Scan 3	1	0.199727	4.97721	NaN	NaN	-0.560078	54.1104	-17.5705	71.6809			E2 Cleaned with 0.5 mM H2S04	August 16, 2023 12:33:34	CV i vs E Channel 5 Scan 2	1	0.199727	4.70843	NaN	NaN	-0.511458	51.2117	-16.0854
											(E1) O2 plasma cleaned 20% power for 21s	August 03, 2023 11:39:23	CV i vs E Channel 5 Scan 2	2	0.0698051	-3.88117	NaN	NaN	0.398982	49.1649	-15.2373	64.4022			(E1) 95% power for 62s	August 17, 2023 14:48:18	CV i vs E Channel 6 Scan 3	2	0.0897274	-4.37689	NaN	NaN	0.587331	54.1104	-17.5705	71.6809			E2 Cleaned with 0.5 mM H2S04	August 16, 2023 12:33:34	CV i vs E Channel 5 Scan 2	2	0.0897274	-4.39581	NaN	NaN	0.534583	51.2117	-16.0854
											(E1) O2 plasma cleaned 20% power for 21s	August 03, 2023 11:39:23	CV i vs E Channel 5 Scan 2	3	-0.160118	-0.103702	NaN	NaN	-1.828	-3.40282e+38	3.40282e+38	6.80565e+38			(E1) 95% power for 62s	August 17, 2023 14:48:18	CV i vs E Channel 7 Scan 1	1	0.199727	4.79092	NaN	NaN	-0.543362	54.654	-17.4936	72.1477			E2 Cleaned with 0.5 mM H2S04	August 16, 2023 12:33:34	CV i vs E Channel 5 Scan 3	1	0.199727	4.72902	NaN	NaN	-0.507161	51.6777	-16.1745
											(E1) O2 plasma cleaned 20% power for 21s	August 03, 2023 11:39:23	CV i vs E Channel 5 Scan 3	1	0.199727	4.64781	NaN	NaN	-0.476449	49.2324	-15.2973	64.5297			(E1) 95% power for 62s	August 17, 2023 14:48:18	CV i vs E Channel 7 Scan 1	2	0.0897274	-4.25653	NaN	NaN	0.528956	54.654	-17.4936	72.1477			E2 Cleaned with 0.5 mM H2S04	August 16, 2023 12:33:34	CV i vs E Channel 5 Scan 3	2	0.0897274	-4.41417	NaN	NaN	0.549513	51.6777	-16.1745
											(E1) O2 plasma cleaned 20% power for 21s	August 03, 2023 11:39:23	CV i vs E Channel 5 Scan 3	2	0.0698051	-3.97511	NaN	NaN	0.437696	49.2324	-15.2973	64.5297			(E1) 95% power for 62s	August 17, 2023 14:48:18	CV i vs E Channel 7 Scan 2	1	0.199727	4.9008	NaN	NaN	-0.506557	53.2699	-17.4725	70.7425			E2 Cleaned with 0.5 mM H2S04	August 16, 2023 12:33:34	CV i vs E Channel 6 Scan 1	1	0.189728	4.65544	NaN	NaN	-0.604137	52.4433	-16.2718
											(E1) O2 plasma cleaned 20% power for 21s	August 03, 2023 11:39:23	CV i vs E Channel 6 Scan 1	1	0.199727	4.64671	NaN	NaN	-0.577629	52.7	-16.3359	69.0359			(E1) 95% power for 62s	August 17, 2023 14:48:18	CV i vs E Channel 7 Scan 2	2	0.0897274	-4.30752	NaN	NaN	0.592592	53.2699	-17.4725	70.7425			E2 Cleaned with 0.5 mM H2S04	August 16, 2023 12:33:34	CV i vs E Channel 6 Scan 1	2	0.0897274	-4.38979	NaN	NaN	0.485886	52.4433	-16.2718
											(E1) O2 plasma cleaned 20% power for 21s	August 03, 2023 11:39:23	CV i vs E Channel 6 Scan 1	2	0.0698051	-4.01977	NaN	NaN	0.380842	52.7	-16.3359	69.0359			(E1) 95% power for 62s	August 17, 2023 14:48:18	CV i vs E Channel 7 Scan 3	1	0.199727	4.96304	NaN	NaN	-0.537953	53.2198	-17.4216	70.6415			E2 Cleaned with 0.5 mM H2S04	August 16, 2023 12:33:34	CV i vs E Channel 6 Scan 2	1	0.189728	4.76346	NaN	NaN	-0.55896	52.542	-16.6523
											(E1) O2 plasma cleaned 20% power for 21s	August 03, 2023 11:39:23	CV i vs E Channel 6 Scan 2	1	0.199727	4.74092	NaN	NaN	-0.547102	51.4458	-16.2966	67.7424			(E1) 95% power for 62s	August 17, 2023 14:48:18	CV i vs E Channel 7 Scan 3	2	0.0897274	-4.33603	NaN	NaN	0.600965	53.2198	-17.4216	70.6415			E2 Cleaned with 0.5 mM H2S04	August 16, 2023 12:33:34	CV i vs E Channel 6 Scan 2	2	0.0897274	-4.4256	NaN	NaN	0.527754	52.542	-16.6523
											(E1) O2 plasma cleaned 20% power for 21s	August 03, 2023 11:39:23	CV i vs E Channel 6 Scan 2	2	0.0798054	-4.04426	NaN	NaN	0.43442	51.4458	-16.2966	67.7424			(E1) 95% power for 62s	August 17, 2023 14:48:18	CV i vs E Channel 8 Scan 1	1	0.199727	5.03923	NaN	NaN	-0.6829	55.1497	-18.0718	73.2215			E2 Cleaned with 0.5 mM H2S04	August 16, 2023 12:33:34	CV i vs E Channel 6 Scan 3	1	0.189728	4.79748	NaN	NaN	-0.560741	53.0495	-16.6637
											(E1) O2 plasma cleaned 20% power for 21s	August 03, 2023 11:39:23	CV i vs E Channel 6 Scan 3	1	0.199727	4.7406	NaN	NaN	-0.520742	51.3566	-16.2348	67.5914			(E1) 95% power for 62s	August 17, 2023 14:48:18	CV i vs E Channel 8 Scan 1	2	0.0897274	-4.3339	NaN	NaN	0.562652	55.1497	-18.0718	73.2215			E2 Cleaned with 0.5 mM H2S04	August 16, 2023 12:33:34	CV i vs E Channel 6 Scan 3	2	0.0897274	-4.43522	NaN	NaN	0.537475	53.0495	-16.6637
											(E1) O2 plasma cleaned 20% power for 21s	August 03, 2023 11:39:23	CV i vs E Channel 6 Scan 3	2	0.0798054	-4.12747	NaN	NaN	0.463802	51.3566	-16.2348	67.5914			(E1) 95% power for 62s	August 17, 2023 14:48:18	CV i vs E Channel 8 Scan 2	1	0.209727	5.09027	NaN	NaN	-0.570913	53.8921	-18.0097	71.9019			E2 Cleaned with 0.5 mM H2S04	August 16, 2023 12:33:34	CV i vs E Channel 7 Scan 1	1	0.189728	4.81413	NaN	NaN	-0.649537	54.7362	-17.1873
											(E1) O2 plasma cleaned 20% power for 21s	August 03, 2023 11:39:23	CV i vs E Channel 7 Scan 1	1	0.199727	4.42803	NaN	NaN	-0.400002	51.6249	-16.0764	67.7012			(E1) 95% power for 62s	August 17, 2023 14:48:18	CV i vs E Channel 8 Scan 2	2	0.0897274	-4.33857	NaN	NaN	0.590828	53.8921	-18.0097	71.9019			E2 Cleaned with 0.5 mM H2S04	August 16, 2023 12:33:34	CV i vs E Channel 7 Scan 1	2	0.0897274	-4.50413	NaN	NaN	0.494558	54.7362	-17.1873
											(E1) O2 plasma cleaned 20% power for 21s	August 03, 2023 11:39:23	CV i vs E Channel 7 Scan 1	2	0.0698051	-3.92121	NaN	NaN	0.396874	51.6249	-16.0764	67.7012			(E1) 95% power for 62s	August 17, 2023 14:48:18	CV i vs E Channel 8 Scan 3	1	0.209727	5.10666	NaN	NaN	-0.54529	53.9393	-17.9885	71.9278			E2 Cleaned with 0.5 mM H2S04	August 16, 2023 12:33:34	CV i vs E Channel 7 Scan 2	1	0.189728	4.91182	NaN	NaN	-0.58725	54.7497	-17.4183
											(E1) O2 plasma cleaned 20% power for 21s	August 03, 2023 11:39:23	CV i vs E Channel 7 Scan 1	3	-0.160118	-0.0871037	NaN	NaN	-1.90687	-3.40282e+38	3.40282e+38	6.80565e+38			(E1) 95% power for 62s	August 17, 2023 14:48:18	CV i vs E Channel 8 Scan 3	2	0.0897274	-4.41633	NaN	NaN	0.611936	53.9393	-17.9885	71.9278			E2 Cleaned with 0.5 mM H2S04	August 16, 2023 12:33:34	CV i vs E Channel 7 Scan 2	2	0.0897274	-4.53425	NaN	NaN	0.545038	54.7497	-17.4183
											(E1) O2 plasma cleaned 20% power for 21s	August 03, 2023 11:39:23	CV i vs E Channel 7 Scan 2	1	0.199727	4.55095	NaN	NaN	-0.436333	49.6122	-15.6731	65.2853																	E2 Cleaned with 0.5 mM H2S04	August 16, 2023 12:33:34	CV i vs E Channel 7 Scan 3	1	0.189728	4.94017	NaN	NaN	-0.582267	55.026	-17.6029
											(E1) O2 plasma cleaned 20% power for 21s	August 03, 2023 11:39:23	CV i vs E Channel 7 Scan 2	2	0.0698051	-3.92566	NaN	NaN	0.442088	49.6122	-15.6731	65.2853			Measurement	DateTime	Curve	Peak	X	Height	Area	Width	YOffset	MaxSlope	MinSlope	SumSlope			E2 Cleaned with 0.5 mM H2S04	August 16, 2023 12:33:34	CV i vs E Channel 7 Scan 3	2	0.0897274	-4.56755	NaN	NaN	0.553069	55.026	-17.6029
											(E1) O2 plasma cleaned 20% power for 21s	August 03, 2023 11:39:23	CV i vs E Channel 7 Scan 3	1	0.199727	4.52113	NaN	NaN	-0.394257	49.1616	-15.5057	64.6673			(E2) 95% power for 62s	August 17, 2023 15:20:13	CV i vs E Channel 1 Scan 1	1	0.189728	5.01529	NaN	NaN	-0.69396	55.7224	-17.8156	73.538			E2 Cleaned with 0.5 mM H2S04	August 16, 2023 12:33:34	CV i vs E Channel 8 Scan 1	1	0.189728	5.00008	NaN	NaN	-0.70879	57.0919	-18.1265
											(E1) O2 plasma cleaned 20% power for 21s	August 03, 2023 11:39:23	CV i vs E Channel 7 Scan 3	2	0.0698051	-3.94794	NaN	NaN	0.467854	49.1616	-15.5057	64.6673			(E2) 95% power for 62s	August 17, 2023 15:20:13	CV i vs E Channel 1 Scan 1	2	0.0798054	-4.66534	NaN	NaN	0.557968	55.7224	-17.8156	73.538			E2 Cleaned with 0.5 mM H2S04	August 16, 2023 12:33:34	CV i vs E Channel 8 Scan 1	2	0.0897274	-4.60493	NaN	NaN	0.533799	57.0919	-18.1265
											(E1) O2 plasma cleaned 20% power for 21s	August 03, 2023 11:39:23	CV i vs E Channel 8 Scan 1	1	0.209727	4.36215	NaN	NaN	-0.409557	44.8357	-13.6083	58.4439			(E2) 95% power for 62s	August 17, 2023 15:20:13	CV i vs E Channel 1 Scan 2	1	0.189728	5.09306	NaN	NaN	-0.632214	54.7785	-17.9242	72.7026			E2 Cleaned with 0.5 mM H2S04	August 16, 2023 12:33:34	CV i vs E Channel 8 Scan 2	1	0.189728	5.051	NaN	NaN	-0.676742	55.9743	-18.0476
											(E1) O2 plasma cleaned 20% power for 21s	August 03, 2023 11:39:23	CV i vs E Channel 8 Scan 1	2	0.0598049	-3.58939	NaN	NaN	0.404374	44.8357	-13.6083	58.4439			(E2) 95% power for 62s	August 17, 2023 15:20:13	CV i vs E Channel 1 Scan 2	2	0.0798054	-4.6439	NaN	NaN	0.600574	54.7785	-17.9242	72.7026			E2 Cleaned with 0.5 mM H2S04	August 16, 2023 12:33:34	CV i vs E Channel 8 Scan 2	2	0.0897274	-4.59233	NaN	NaN	0.563398	55.9743	-18.0476
											(E1) O2 plasma cleaned 20% power for 21s	August 03, 2023 11:39:23	CV i vs E Channel 8 Scan 2	1	0.219728	4.37121	NaN	NaN	-0.366073	42.6565	-12.8796	55.5361			(E2) 95% power for 62s	August 17, 2023 15:20:13	CV i vs E Channel 1 Scan 3	1	0.189728	5.06679	NaN	NaN	-0.614042	54.3999	-17.9828	72.3827			E2 Cleaned with 0.5 mM H2S04	August 16, 2023 12:33:34	CV i vs E Channel 8 Scan 3	1	0.189728	5.04344	NaN	NaN	-0.602949	55.9592	-18.1438
											(E1) O2 plasma cleaned 20% power for 21s	August 03, 2023 11:39:23	CV i vs E Channel 8 Scan 2	2	0.0598049	-3.58982	NaN	NaN	0.441612	42.6565	-12.8796	55.5361			(E2) 95% power for 62s	August 17, 2023 15:20:13	CV i vs E Channel 1 Scan 3	2	0.0798054	-4.6129	NaN	NaN	0.59446	54.3999	-17.9828	72.3827			E2 Cleaned with 0.5 mM H2S04	August 16, 2023 12:33:34	CV i vs E Channel 8 Scan 3	2	0.0897274	-4.61501	NaN	NaN	0.583501	55.9592	-18.1438
											(E1) O2 plasma cleaned 20% power for 21s	August 03, 2023 11:39:23	CV i vs E Channel 8 Scan 3	1	0.219728	4.3619	NaN	NaN	-0.348892	42.3201	-12.8405	55.1605			(E2) 95% power for 62s	August 17, 2023 15:20:13	CV i vs E Channel 2 Scan 1	1	0.189728	4.97963	NaN	NaN	-0.691387	56.5713	-17.8209	74.3922
											(E1) O2 plasma cleaned 20% power for 21s	August 03, 2023 11:39:23	CV i vs E Channel 8 Scan 3	2	0.0598049	-3.61348	NaN	NaN	0.454644	42.3201	-12.8405	55.1605			(E2) 95% power for 62s	August 17, 2023 15:20:13	CV i vs E Channel 2 Scan 1	2	0.0897274	-4.65698	NaN	NaN	0.541691	56.5713	-17.8209	74.3922			Measurement	DateTime	Curve	Peak	X	Height	Area	Width	YOffset	MaxSlope	MinSlope
																									(E2) 95% power for 62s	August 17, 2023 15:20:13	CV i vs E Channel 2 Scan 2	1	0.189728	5.0931	NaN	NaN	-0.65556	55.5287	-17.9728	73.5014			E3 Cleaned with 0.5 mM H2S04	August 16, 2023 13:34:49	CV i vs E Channel 1 Scan 1	1	0.199727	4.62819	NaN	NaN	-0.546808	49.1947	-15.3649
											Measurement	DateTime	Curve	Peak	X	Height	Area	Width	YOffset	MaxSlope	MinSlope	SumSlope			(E2) 95% power for 62s	August 17, 2023 15:20:13	CV i vs E Channel 2 Scan 2	2	0.0897274	-4.64721	NaN	NaN	0.570835	55.5287	-17.9728	73.5014			E3 Cleaned with 0.5 mM H2S04	August 16, 2023 13:34:49	CV i vs E Channel 1 Scan 1	2	0.0798054	-4.47936	NaN	NaN	0.494921	49.1947	-15.3649
											(E2) O2 plasma cleaned 20% power for 21s	August 03, 2023 12:08:18	CV i vs E Channel 1 Scan 1	1	0.209727	3.93892	NaN	NaN	-0.443281	38.6867	-9.80536	48.4921			(E2) 95% power for 62s	August 17, 2023 15:20:13	CV i vs E Channel 2 Scan 3	1	0.189728	5.04821	NaN	NaN	-0.589357	55.2037	-17.9208	73.1245			E3 Cleaned with 0.5 mM H2S04	August 16, 2023 13:34:49	CV i vs E Channel 1 Scan 2	1	0.189728	4.76613	NaN	NaN	-0.543511	50.6219	-15.8222
											(E2) O2 plasma cleaned 20% power for 21s	August 03, 2023 12:08:18	CV i vs E Channel 1 Scan 1	2	0.0398045	-3.40441	NaN	NaN	0.10342	38.6867	-9.80536	48.4921			(E2) 95% power for 62s	August 17, 2023 15:20:13	CV i vs E Channel 2 Scan 3	2	0.0897274	-4.63987	NaN	NaN	0.579896	55.2037	-17.9208	73.1245			E3 Cleaned with 0.5 mM H2S04	August 16, 2023 13:34:49	CV i vs E Channel 1 Scan 2	2	0.0798054	-4.48033	NaN	NaN	0.526503	50.6219	-15.8222
											(E2) O2 plasma cleaned 20% power for 21s	August 03, 2023 12:08:18	CV i vs E Channel 1 Scan 2	1	0.199727	4.51767	NaN	NaN	-0.534711	46.4084	-14.1346	60.543			(E2) 95% power for 62s	August 17, 2023 15:20:13	CV i vs E Channel 3 Scan 1	1	0.189728	4.97929	NaN	NaN	-0.689151	56.2674	-17.8426	74.11			E3 Cleaned with 0.5 mM H2S04	August 16, 2023 13:34:49	CV i vs E Channel 1 Scan 3	1	0.189728	4.79314	NaN	NaN	-0.578426	50.8625	-16.0055
											(E2) O2 plasma cleaned 20% power for 21s	August 03, 2023 12:08:18	CV i vs E Channel 1 Scan 2	2	0.0498047	-3.71783	NaN	NaN	0.252861	46.4084	-14.1346	60.543			(E2) 95% power for 62s	August 17, 2023 15:20:13	CV i vs E Channel 3 Scan 1	2	0.0897274	-4.58432	NaN	NaN	0.523728	56.2674	-17.8426	74.11			E3 Cleaned with 0.5 mM H2S04	August 16, 2023 13:34:49	CV i vs E Channel 1 Scan 3	2	0.0798054	-4.47019	NaN	NaN	0.517927	50.8625	-16.0055
											(E2) O2 plasma cleaned 20% power for 21s	August 03, 2023 12:08:18	CV i vs E Channel 1 Scan 3	1	0.199727	4.60458	NaN	NaN	-0.534116	47.6129	-14.6416	62.2545			(E2) 95% power for 62s	August 17, 2023 15:20:13	CV i vs E Channel 3 Scan 2	1	0.189728	5.04769	NaN	NaN	-0.615497	55.4629	-17.9229	73.3859			E3 Cleaned with 0.5 mM H2S04	August 16, 2023 13:34:49	CV i vs E Channel 2 Scan 1	1	0.199727	4.50127	NaN	NaN	-0.500955	46.0133	-14.8063
											(E2) O2 plasma cleaned 20% power for 21s	August 03, 2023 12:08:18	CV i vs E Channel 1 Scan 3	2	0.0598049	-3.84024	NaN	NaN	0.327959	47.6129	-14.6416	62.2545			(E2) 95% power for 62s	August 17, 2023 15:20:13	CV i vs E Channel 3 Scan 2	2	0.0897274	-4.62622	NaN	NaN	0.59648	55.4629	-17.9229	73.3859			E3 Cleaned with 0.5 mM H2S04	August 16, 2023 13:34:49	CV i vs E Channel 2 Scan 1	2	0.0798054	-4.39572	NaN	NaN	0.512183	46.0133	-14.8063
											(E2) O2 plasma cleaned 20% power for 21s	August 03, 2023 12:08:18	CV i vs E Channel 2 Scan 1	1	0.199727	4.36987	NaN	NaN	-0.575163	46.4883	-13.5468	60.0351			(E2) 95% power for 62s	August 17, 2023 15:20:13	CV i vs E Channel 3 Scan 3	1	0.199727	5.05335	NaN	NaN	-0.578239	55.6328	-17.887	73.5198			E3 Cleaned with 0.5 mM H2S04	August 16, 2023 13:34:49	CV i vs E Channel 2 Scan 2	1	0.199727	4.72221	NaN	NaN	-0.534627	47.6055	-15.3057
											(E2) O2 plasma cleaned 20% power for 21s	August 03, 2023 12:08:18	CV i vs E Channel 2 Scan 1	2	0.0598049	-3.70561	NaN	NaN	0.243689	46.4883	-13.5468	60.0351			(E2) 95% power for 62s	August 17, 2023 15:20:13	CV i vs E Channel 3 Scan 3	2	0.0897274	-4.62847	NaN	NaN	0.600108	55.6328	-17.887	73.5198			E3 Cleaned with 0.5 mM H2S04	August 16, 2023 13:34:49	CV i vs E Channel 2 Scan 2	2	0.0798054	-4.40667	NaN	NaN	0.552926	47.6055	-15.3057
											(E2) O2 plasma cleaned 20% power for 21s	August 03, 2023 12:08:18	CV i vs E Channel 2 Scan 2	1	0.199727	4.60888	NaN	NaN	-0.541227	49.3135	-15.1316	64.4451			(E2) 95% power for 62s	August 17, 2023 15:20:13	CV i vs E Channel 4 Scan 1	1	0.199727	4.96233	NaN	NaN	-0.69231	56.3906	-17.6969	74.0876			E3 Cleaned with 0.5 mM H2S04	August 16, 2023 13:34:49	CV i vs E Channel 2 Scan 3	1	0.199727	4.72851	NaN	NaN	-0.527873	47.828	-15.295
											(E2) O2 plasma cleaned 20% power for 21s	August 03, 2023 12:08:18	CV i vs E Channel 2 Scan 2	2	0.0698051	-3.8918	NaN	NaN	0.331121	49.3135	-15.1316	64.4451			(E2) 95% power for 62s	August 17, 2023 15:20:13	CV i vs E Channel 4 Scan 1	2	0.0897274	-4.53603	NaN	NaN	0.543623	56.3906	-17.6969	74.0876			E3 Cleaned with 0.5 mM H2S04	August 16, 2023 13:34:49	CV i vs E Channel 2 Scan 3	2	0.0897274	-4.40448	NaN	NaN	0.588083	47.828	-15.295
											(E2) O2 plasma cleaned 20% power for 21s	August 03, 2023 12:08:18	CV i vs E Channel 2 Scan 3	1	0.199727	4.66029	NaN	NaN	-0.536275	49.8515	-15.4151	65.2666			(E2) 95% power for 62s	August 17, 2023 15:20:13	CV i vs E Channel 4 Scan 2	1	0.199727	5.04131	NaN	NaN	-0.607685	55.4591	-17.8038	73.2629			E3 Cleaned with 0.5 mM H2S04	August 16, 2023 13:34:49	CV i vs E Channel 3 Scan 1	1	0.209727	4.49845	NaN	NaN	-0.463375	45.8579	-14.8149
											(E2) O2 plasma cleaned 20% power for 21s	August 03, 2023 12:08:18	CV i vs E Channel 2 Scan 3	2	0.0698051	-4.00725	NaN	NaN	0.375617	49.8515	-15.4151	65.2666			(E2) 95% power for 62s	August 17, 2023 15:20:13	CV i vs E Channel 4 Scan 2	2	0.0897274	-4.54207	NaN	NaN	0.581328	55.4591	-17.8038	73.2629			E3 Cleaned with 0.5 mM H2S04	August 16, 2023 13:34:49	CV i vs E Channel 3 Scan 1	2	0.0798054	-4.35024	NaN	NaN	0.518391	45.8579	-14.8149
											(E2) O2 plasma cleaned 20% power for 21s	August 03, 2023 12:08:18	CV i vs E Channel 3 Scan 1	1	0.199727	4.50841	NaN	NaN	-0.577132	49.6715	-14.8563	64.5279			(E2) 95% power for 62s	August 17, 2023 15:20:13	CV i vs E Channel 4 Scan 3	1	0.199727	5.06074	NaN	NaN	-0.589255	55.4866	-17.8988	73.3854			E3 Cleaned with 0.5 mM H2S04	August 16, 2023 13:34:49	CV i vs E Channel 3 Scan 2	1	0.199727	4.69401	NaN	NaN	-0.511581	47.264	-15.273
											(E2) O2 plasma cleaned 20% power for 21s	August 03, 2023 12:08:18	CV i vs E Channel 3 Scan 1	2	0.0598049	-3.80379	NaN	NaN	0.238011	49.6715	-14.8563	64.5279			(E2) 95% power for 62s	August 17, 2023 15:20:13	CV i vs E Channel 4 Scan 3	2	0.0897274	-4.5539	NaN	NaN	0.589576	55.4866	-17.8988	73.3854			E3 Cleaned with 0.5 mM H2S04	August 16, 2023 13:34:49	CV i vs E Channel 3 Scan 2	2	0.0897274	-4.38086	NaN	NaN	0.589304	47.264	-15.273
											(E2) O2 plasma cleaned 20% power for 21s	August 03, 2023 12:08:18	CV i vs E Channel 3 Scan 2	1	0.199727	4.67073	NaN	NaN	-0.550484	50.2967	-15.5316	65.8283			(E2) 95% power for 62s	August 17, 2023 15:20:13	CV i vs E Channel 5 Scan 1	1	0.199727	4.95693	NaN	NaN	-0.670272	56.914	-17.758	74.672			E3 Cleaned with 0.5 mM H2S04	August 16, 2023 13:34:49	CV i vs E Channel 3 Scan 3	1	0.199727	4.66273	NaN	NaN	-0.462229	47.4781	-15.3066
											(E2) O2 plasma cleaned 20% power for 21s	August 03, 2023 12:08:18	CV i vs E Channel 3 Scan 2	2	0.0698051	-3.9227	NaN	NaN	0.341897	50.2967	-15.5316	65.8283			(E2) 95% power for 62s	August 17, 2023 15:20:13	CV i vs E Channel 5 Scan 1	2	0.0897274	-4.51583	NaN	NaN	0.528624	56.914	-17.758	74.672			E3 Cleaned with 0.5 mM H2S04	August 16, 2023 13:34:49	CV i vs E Channel 3 Scan 3	2	0.0897274	-4.3972	NaN	NaN	0.603925	47.4781	-15.3066
											(E2) O2 plasma cleaned 20% power for 21s	August 03, 2023 12:08:18	CV i vs E Channel 3 Scan 3	1	0.199727	4.67531	NaN	NaN	-0.530218	50.2477	-15.4781	65.7258			(E2) 95% power for 62s	August 17, 2023 15:20:13	CV i vs E Channel 5 Scan 2	1	0.199727	5.0758	NaN	NaN	-0.621956	55.6957	-17.9393	73.635			E3 Cleaned with 0.5 mM H2S04	August 16, 2023 13:34:49	CV i vs E Channel 4 Scan 1	1	0.209727	4.3339	NaN	NaN	-0.451124	44.1534	-13.6289
											(E2) O2 plasma cleaned 20% power for 21s	August 03, 2023 12:08:18	CV i vs E Channel 3 Scan 3	2	0.0698051	-4.0094	NaN	NaN	0.377678	50.2477	-15.4781	65.7258			(E2) 95% power for 62s	August 17, 2023 15:20:13	CV i vs E Channel 5 Scan 2	2	0.0897274	-4.52395	NaN	NaN	0.568017	55.6957	-17.9393	73.635			E3 Cleaned with 0.5 mM H2S04	August 16, 2023 13:34:49	CV i vs E Channel 4 Scan 1	2	0.0798054	-4.15487	NaN	NaN	0.491476	44.1534	-13.6289
											(E2) O2 plasma cleaned 20% power for 21s	August 03, 2023 12:08:18	CV i vs E Channel 4 Scan 1	1	0.199727	4.53684	NaN	NaN	-0.59002	49.8991	-15.1125	65.0116			(E2) 95% power for 62s	August 17, 2023 15:20:13	CV i vs E Channel 5 Scan 3	1	0.199727	5.08662	NaN	NaN	-0.59592	55.5943	-17.9387	73.533			E3 Cleaned with 0.5 mM H2S04	August 16, 2023 13:34:49	CV i vs E Channel 4 Scan 2	1	0.209727	4.49765	NaN	NaN	-0.444877	45.6588	-14.2784
											(E2) O2 plasma cleaned 20% power for 21s	August 03, 2023 12:08:18	CV i vs E Channel 4 Scan 1	2	0.0598049	-3.77764	NaN	NaN	0.236278	49.8991	-15.1125	65.0116			(E2) 95% power for 62s	August 17, 2023 15:20:13	CV i vs E Channel 5 Scan 3	2	0.0897274	-4.55018	NaN	NaN	0.583137	55.5943	-17.9387	73.533			E3 Cleaned with 0.5 mM H2S04	August 16, 2023 13:34:49	CV i vs E Channel 4 Scan 2	2	0.0798054	-4.18404	NaN	NaN	0.541436	45.6588	-14.2784
											(E2) O2 plasma cleaned 20% power for 21s	August 03, 2023 12:08:18	CV i vs E Channel 4 Scan 2	1	0.199727	4.64945	NaN	NaN	-0.54356	50.0685	-15.4376	65.5061			(E2) 95% power for 62s	August 17, 2023 15:20:13	CV i vs E Channel 6 Scan 1	1	0.199727	4.96802	NaN	NaN	-0.671435	56.5431	-17.8488	74.3918			E3 Cleaned with 0.5 mM H2S04	August 16, 2023 13:34:49	CV i vs E Channel 4 Scan 3	1	0.209727	4.4937	NaN	NaN	-0.427241	45.8256	-14.3227
											(E2) O2 plasma cleaned 20% power for 21s	August 03, 2023 12:08:18	CV i vs E Channel 4 Scan 2	2	0.0698051	-3.91803	NaN	NaN	0.343716	50.0685	-15.4376	65.5061			(E2) 95% power for 62s	August 17, 2023 15:20:13	CV i vs E Channel 6 Scan 1	2	0.0897274	-4.42118	NaN	NaN	0.519988	56.5431	-17.8488	74.3918			E3 Cleaned with 0.5 mM H2S04	August 16, 2023 13:34:49	CV i vs E Channel 4 Scan 3	2	0.0798054	-4.18724	NaN	NaN	0.563911	45.8256	-14.3227
											(E2) O2 plasma cleaned 20% power for 21s	August 03, 2023 12:08:18	CV i vs E Channel 4 Scan 3	1	0.199727	4.67857	NaN	NaN	-0.534286	50.3472	-15.5293	65.8765			(E2) 95% power for 62s	August 17, 2023 15:20:13	CV i vs E Channel 6 Scan 2	1	0.199727	5.0673	NaN	NaN	-0.619474	54.8956	-17.8892	72.7848			E3 Cleaned with 0.5 mM H2S04	August 16, 2023 13:34:49	CV i vs E Channel 5 Scan 1	1	0.199727	4.66731	NaN	NaN	-0.564657	52.0394	-16.1588
											(E2) O2 plasma cleaned 20% power for 21s	August 03, 2023 12:08:18	CV i vs E Channel 4 Scan 3	2	0.0698051	-3.99468	NaN	NaN	0.35599	50.3472	-15.5293	65.8765			(E2) 95% power for 62s	August 17, 2023 15:20:13	CV i vs E Channel 6 Scan 2	2	0.0897274	-4.43712	NaN	NaN	0.559111	54.8956	-17.8892	72.7848			E3 Cleaned with 0.5 mM H2S04	August 16, 2023 13:34:49	CV i vs E Channel 5 Scan 1	2	0.0897274	-4.41236	NaN	NaN	0.471496	52.0394	-16.1588
											(E2) O2 plasma cleaned 20% power for 21s	August 03, 2023 12:08:18	CV i vs E Channel 5 Scan 1	1	0.199727	4.46152	NaN	NaN	-0.573973	49.2852	-14.7755	64.0607			(E2) 95% power for 62s	August 17, 2023 15:20:13	CV i vs E Channel 6 Scan 3	1	0.199727	5.07413	NaN	NaN	-0.593731	54.7708	-17.8682	72.6389			E3 Cleaned with 0.5 mM H2S04	August 16, 2023 13:34:49	CV i vs E Channel 5 Scan 2	1	0.199727	4.8104	NaN	NaN	-0.539712	52.7544	-16.5635
											(E2) O2 plasma cleaned 20% power for 21s	August 03, 2023 12:08:18	CV i vs E Channel 5 Scan 1	2	0.0598049	-3.71634	NaN	NaN	0.244592	49.2852	-14.7755	64.0607			(E2) 95% power for 62s	August 17, 2023 15:20:13	CV i vs E Channel 6 Scan 3	2	0.0897274	-4.44787	NaN	NaN	0.557271	54.7708	-17.8682	72.6389			E3 Cleaned with 0.5 mM H2S04	August 16, 2023 13:34:49	CV i vs E Channel 5 Scan 2	2	0.0897274	-4.46209	NaN	NaN	0.523854	52.7544	-16.5635
											(E2) O2 plasma cleaned 20% power for 21s	August 03, 2023 12:08:18	CV i vs E Channel 5 Scan 1	3	-0.270041	-0.0475812	NaN	NaN	-1.42998	-3.40282e+38	3.40282e+38	6.80565e+38			(E2) 95% power for 62s	August 17, 2023 15:20:13	CV i vs E Channel 7 Scan 1	1	0.199727	5.04199	NaN	NaN	-0.708119	56.2812	-18.0704	74.3515			E3 Cleaned with 0.5 mM H2S04	August 16, 2023 13:34:49	CV i vs E Channel 5 Scan 3	1	0.199727	4.82628	NaN	NaN	-0.530654	53.1884	-16.6101
											(E2) O2 plasma cleaned 20% power for 21s	August 03, 2023 12:08:18	CV i vs E Channel 5 Scan 2	1	0.199727	4.56588	NaN	NaN	-0.524595	49.0788	-15.0418	64.1206			(E2) 95% power for 62s	August 17, 2023 15:20:13	CV i vs E Channel 7 Scan 1	2	0.0897274	-4.43549	NaN	NaN	0.560006	56.2812	-18.0704	74.3515			E3 Cleaned with 0.5 mM H2S04	August 16, 2023 13:34:49	CV i vs E Channel 5 Scan 3	2	0.0897274	-4.48518	NaN	NaN	0.537121	53.1884	-16.6101
											(E2) O2 plasma cleaned 20% power for 21s	August 03, 2023 12:08:18	CV i vs E Channel 5 Scan 2	2	0.0698051	-3.83766	NaN	NaN	0.346601	49.0788	-15.0418	64.1206			(E2) 95% power for 62s	August 17, 2023 15:20:13	CV i vs E Channel 7 Scan 2	1	0.199727	5.10056	NaN	NaN	-0.614665	54.7068	-18.0656	72.7724			E3 Cleaned with 0.5 mM H2S04	August 16, 2023 13:34:49	CV i vs E Channel 6 Scan 1	1	0.189728	4.73854	NaN	NaN	-0.622198	53.7298	-16.6269
											(E2) O2 plasma cleaned 20% power for 21s	August 03, 2023 12:08:18	CV i vs E Channel 5 Scan 3	1	0.199727	4.58563	NaN	NaN	-0.513595	49.1913	-15.1544	64.3457			(E2) 95% power for 62s	August 17, 2023 15:20:13	CV i vs E Channel 7 Scan 2	2	0.0897274	-4.4475	NaN	NaN	0.605535	54.7068	-18.0656	72.7724			E3 Cleaned with 0.5 mM H2S04	August 16, 2023 13:34:49	CV i vs E Channel 6 Scan 1	2	0.0897274	-4.46061	NaN	NaN	0.476066	53.7298	-16.6269
											(E2) O2 plasma cleaned 20% power for 21s	August 03, 2023 12:08:18	CV i vs E Channel 5 Scan 3	2	0.0698051	-3.94157	NaN	NaN	0.379698	49.1913	-15.1544	64.3457			(E2) 95% power for 62s	August 17, 2023 15:20:13	CV i vs E Channel 7 Scan 3	1	0.199727	5.10683	NaN	NaN	-0.589902	54.4979	-17.9939	72.4918			E3 Cleaned with 0.5 mM H2S04	August 16, 2023 13:34:49	CV i vs E Channel 6 Scan 2	1	0.189728	4.85142	NaN	NaN	-0.570341	53.9288	-16.9714
											(E2) O2 plasma cleaned 20% power for 21s	August 03, 2023 12:08:18	CV i vs E Channel 6 Scan 1	1	0.199727	4.55289	NaN	NaN	-0.575464	50.2578	-15.2831	65.5408			(E2) 95% power for 62s	August 17, 2023 15:20:13	CV i vs E Channel 7 Scan 3	2	0.0897274	-4.47858	NaN	NaN	0.613675	54.4979	-17.9939	72.4918			E3 Cleaned with 0.5 mM H2S04	August 16, 2023 13:34:49	CV i vs E Channel 6 Scan 2	2	0.0897274	-4.49599	NaN	NaN	0.522321	53.9288	-16.9714
											(E2) O2 plasma cleaned 20% power for 21s	August 03, 2023 12:08:18	CV i vs E Channel 6 Scan 1	2	0.0598049	-3.74372	NaN	NaN	0.274312	50.2578	-15.2831	65.5408			(E2) 95% power for 62s	August 17, 2023 15:20:13	CV i vs E Channel 8 Scan 1	1	0.209727	5.12115	NaN	NaN	-0.67393	55.6522	-18.2991	73.9513			E3 Cleaned with 0.5 mM H2S04	August 16, 2023 13:34:49	CV i vs E Channel 6 Scan 3	1	0.189728	4.8741	NaN	NaN	-0.562981	54.2142	-17.0809
											(E2) O2 plasma cleaned 20% power for 21s	August 03, 2023 12:08:18	CV i vs E Channel 6 Scan 2	1	0.199727	4.59826	NaN	NaN	-0.507768	48.9325	-14.9249	63.8574			(E2) 95% power for 62s	August 17, 2023 15:20:13	CV i vs E Channel 8 Scan 1	2	0.0897274	-4.41499	NaN	NaN	0.558531	55.6522	-18.2991	73.9513			E3 Cleaned with 0.5 mM H2S04	August 16, 2023 13:34:49	CV i vs E Channel 6 Scan 3	2	0.0897274	-4.52297	NaN	NaN	0.536566	54.2142	-17.0809
											(E2) O2 plasma cleaned 20% power for 21s	August 03, 2023 12:08:18	CV i vs E Channel 6 Scan 2	2	0.0598049	-3.81074	NaN	NaN	0.328027	48.9325	-14.9249	63.8574			(E2) 95% power for 62s	August 17, 2023 15:20:13	CV i vs E Channel 8 Scan 2	1	0.209727	5.20994	NaN	NaN	-0.595781	54.7373	-18.4039	73.1413			E3 Cleaned with 0.5 mM H2S04	August 16, 2023 13:34:49	CV i vs E Channel 7 Scan 1	1	0.189728	4.85405	NaN	NaN	-0.647111	55.152	-17.2031
											(E2) O2 plasma cleaned 20% power for 21s	August 03, 2023 12:08:18	CV i vs E Channel 6 Scan 3	1	0.199727	4.61669	NaN	NaN	-0.489672	48.9933	-15.0161	64.0094			(E2) 95% power for 62s	August 17, 2023 15:20:13	CV i vs E Channel 8 Scan 2	2	0.0897274	-4.42094	NaN	NaN	0.590991	54.7373	-18.4039	73.1413			E3 Cleaned with 0.5 mM H2S04	August 16, 2023 13:34:49	CV i vs E Channel 7 Scan 1	2	0.0897274	-4.52621	NaN	NaN	0.486308	55.152	-17.2031
											(E2) O2 plasma cleaned 20% power for 21s	August 03, 2023 12:08:18	CV i vs E Channel 6 Scan 3	2	0.0698051	-3.91766	NaN	NaN	0.387409	48.9933	-15.0161	64.0094			(E2) 95% power for 62s	August 17, 2023 15:20:13	CV i vs E Channel 8 Scan 3	1	0.209727	5.20499	NaN	NaN	-0.558787	54.5905	-18.3655	72.9561			E3 Cleaned with 0.5 mM H2S04	August 16, 2023 13:34:49	CV i vs E Channel 7 Scan 2	1	0.189728	4.95735	NaN	NaN	-0.588383	55.1697	-17.4933
											(E2) O2 plasma cleaned 20% power for 21s	August 03, 2023 12:08:18	CV i vs E Channel 7 Scan 1	1	0.209727	4.08896	NaN	NaN	-0.381132	42.9193	-12.2009	55.1202			(E2) 95% power for 62s	August 17, 2023 15:20:13	CV i vs E Channel 8 Scan 3	2	0.0897274	-4.4674	NaN	NaN	0.606597	54.5905	-18.3655	72.9561			E3 Cleaned with 0.5 mM H2S04	August 16, 2023 13:34:49	CV i vs E Channel 7 Scan 2	2	0.0897274	-4.56192	NaN	NaN	0.537899	55.1697	-17.4933
											(E2) O2 plasma cleaned 20% power for 21s	August 03, 2023 12:08:18	CV i vs E Channel 7 Scan 1	2	0.0598049	-3.42373	NaN	NaN	0.308948	42.9193	-12.2009	55.1202																	E3 Cleaned with 0.5 mM H2S04	August 16, 2023 13:34:49	CV i vs E Channel 7 Scan 3	1	0.189728	4.97438	NaN	NaN	-0.575896	55.4045	-17.6117
											(E2) O2 plasma cleaned 20% power for 21s	August 03, 2023 12:08:18	CV i vs E Channel 7 Scan 2	1	0.209727	4.2255	NaN	NaN	-0.414666	42.4888	-12.2948	54.7836																	E3 Cleaned with 0.5 mM H2S04	August 16, 2023 13:34:49	CV i vs E Channel 7 Scan 3	2	0.0897274	-4.58974	NaN	NaN	0.543167	55.4045	-17.6117
											(E2) O2 plasma cleaned 20% power for 21s	August 03, 2023 12:08:18	CV i vs E Channel 7 Scan 2	2	0.0598049	-3.50249	NaN	NaN	0.335975	42.4888	-12.2948	54.7836																	E3 Cleaned with 0.5 mM H2S04	August 16, 2023 13:34:49	CV i vs E Channel 8 Scan 1	1	0.189728	5.14161	NaN	NaN	-0.690063	58.2801	-18.5714
											(E2) O2 plasma cleaned 20% power for 21s	August 03, 2023 12:08:18	CV i vs E Channel 7 Scan 3	1	0.209727	4.2731	NaN	NaN	-0.420498	43.0185	-12.5356	55.5542			Measurement	DateTime	Curve	Peak	X	Height	Area	Width	YOffset	MaxSlope	MinSlope	SumSlope			E3 Cleaned with 0.5 mM H2S04	August 16, 2023 13:34:49	CV i vs E Channel 8 Scan 1	2	0.0897274	-4.73756	NaN	NaN	0.562757	58.2801	-18.5714
											(E2) O2 plasma cleaned 20% power for 21s	August 03, 2023 12:08:18	CV i vs E Channel 7 Scan 3	2	0.0598049	-3.58073	NaN	NaN	0.359422	43.0185	-12.5356	55.5542			(E3) 95% power for 62s	August 17, 2023 15:49:22	CV i vs E Channel 1 Scan 1	1	0.179728	4.8428	NaN	NaN	-0.625136	55.1499	-17.6987	72.8486			E3 Cleaned with 0.5 mM H2S04	August 16, 2023 13:34:49	CV i vs E Channel 8 Scan 2	1	0.199727	5.21661	NaN	NaN	-0.594443	57.5326	-18.6315
											(E2) O2 plasma cleaned 20% power for 21s	August 03, 2023 12:08:18	CV i vs E Channel 8 Scan 1	1	0.23965	3.40829	NaN	NaN	-0.0508016	31.4826	-8.831	40.3136			(E3) 95% power for 62s	August 17, 2023 15:49:22	CV i vs E Channel 1 Scan 1	2	0.0798054	-4.67097	NaN	NaN	0.579289	55.1499	-17.6987	72.8486			E3 Cleaned with 0.5 mM H2S04	August 16, 2023 13:34:49	CV i vs E Channel 8 Scan 2	2	0.0897274	-4.75251	NaN	NaN	0.616148	57.5326	-18.6315
											(E2) O2 plasma cleaned 20% power for 21s	August 03, 2023 12:08:18	CV i vs E Channel 8 Scan 1	2	0.0298052	-2.84888	NaN	NaN	0.0777534	31.4826	-8.831	40.3136			(E3) 95% power for 62s	August 17, 2023 15:49:22	CV i vs E Channel 1 Scan 2	1	0.179728	4.99343	NaN	NaN	-0.620653	54.6841	-18.1247	72.8088			E3 Cleaned with 0.5 mM H2S04	August 16, 2023 13:34:49	CV i vs E Channel 8 Scan 3	1	0.199727	5.23845	NaN	NaN	-0.589528	57.6492	-18.6541
											(E2) O2 plasma cleaned 20% power for 21s	August 03, 2023 12:08:18	CV i vs E Channel 8 Scan 2	1	0.23965	3.5522	NaN	NaN	-0.119167	31.3963	-9.56175	40.9581			(E3) 95% power for 62s	August 17, 2023 15:49:22	CV i vs E Channel 1 Scan 2	2	0.0798054	-4.65116	NaN	NaN	0.606299	54.6841	-18.1247	72.8088			E3 Cleaned with 0.5 mM H2S04	August 16, 2023 13:34:49	CV i vs E Channel 8 Scan 3	2	0.0897274	-4.79405	NaN	NaN	0.626786	57.6492	-18.6541
											(E2) O2 plasma cleaned 20% power for 21s	August 03, 2023 12:08:18	CV i vs E Channel 8 Scan 2	2	0.0298052	-2.9309	NaN	NaN	0.138135	31.3963	-9.56175	40.9581			(E3) 95% power for 62s	August 17, 2023 15:49:22	CV i vs E Channel 1 Scan 3	1	0.179728	4.98133	NaN	NaN	-0.607074	54.8198	-18.1113	72.9311
											(E2) O2 plasma cleaned 20% power for 21s	August 03, 2023 12:08:18	CV i vs E Channel 8 Scan 3	1	0.23965	3.66018	NaN	NaN	-0.135745	32.2399	-10.127	42.3669			(E3) 95% power for 62s	August 17, 2023 15:49:22	CV i vs E Channel 1 Scan 3	2	0.0798054	-4.63476	NaN	NaN	0.598249	54.8198	-18.1113	72.9311			Measurement	DateTime	Curve	Peak	X	Height	Area	Width	YOffset	MaxSlope	MinSlope
											(E2) O2 plasma cleaned 20% power for 21s	August 03, 2023 12:08:18	CV i vs E Channel 8 Scan 3	2	0.0298052	-2.99388	NaN	NaN	0.165097	32.2399	-10.127	42.3669			(E3) 95% power for 62s	August 17, 2023 15:49:22	CV i vs E Channel 2 Scan 1	1	0.179728	4.88366	NaN	NaN	-0.663131	55.9429	-17.814	73.757			E1 cleanining 0.1 M H2SO4	August 16, 2023 14:27:22	CV i vs E Channel 1 Scan 1	1	0.499572	-21.1897	NaN	NaN	-3.07399	932.619	-1110.27
																									(E3) 95% power for 62s	August 17, 2023 15:49:22	CV i vs E Channel 2 Scan 1	2	0.0798054	-4.61365	NaN	NaN	0.549341	55.9429	-17.814	73.757			E1 cleanining 0.1 M H2SO4	August 16, 2023 14:27:22	CV i vs E Channel 1 Scan 2	1	0.499572	-23.3812	NaN	NaN	-3.25046	966.48	-1171.36
											Measurement	DateTime	Curve	Peak	X	Height	Area	Width	YOffset	MaxSlope	MinSlope	SumSlope			(E3) 95% power for 62s	August 17, 2023 15:49:22	CV i vs E Channel 2 Scan 2	1	0.189728	4.96136	NaN	NaN	-0.567412	55.694	-18.0652	73.7592			E1 cleanining 0.1 M H2SO4	August 16, 2023 14:27:22	CV i vs E Channel 1 Scan 3	1	0.499572	-23.9792	NaN	NaN	-4.11831	979.102	-1197.1
											(E3) O2 plasma cleaned 20% power for 21s	August 03, 2023 12:31:01	CV i vs E Channel 1 Scan 1	1	0.209727	3.92766	NaN	NaN	-0.457957	38.8385	-9.86429	48.7028			(E3) 95% power for 62s	August 17, 2023 15:49:22	CV i vs E Channel 2 Scan 2	2	0.0897274	-4.61099	NaN	NaN	0.601083	55.694	-18.0652	73.7592			E1 cleanining 0.1 M H2SO4	August 16, 2023 14:27:22	CV i vs E Channel 1 Scan 4	1	0.499572	-24.685	NaN	NaN	-4.33763	966.817	-1192.28
											(E3) O2 plasma cleaned 20% power for 21s	August 03, 2023 12:31:01	CV i vs E Channel 1 Scan 1	2	0.0398045	-3.36287	NaN	NaN	0.102985	38.8385	-9.86429	48.7028			(E3) 95% power for 62s	August 17, 2023 15:49:22	CV i vs E Channel 2 Scan 3	1	0.189728	4.9612	NaN	NaN	-0.551697	55.635	-17.9856	73.6206			E1 cleanining 0.1 M H2SO4	August 16, 2023 14:27:22	CV i vs E Channel 1 Scan 5	1	0.499572	-25.1212	NaN	NaN	-4.47875	949.5	-1178.29
											(E3) O2 plasma cleaned 20% power for 21s	August 03, 2023 12:31:01	CV i vs E Channel 1 Scan 2	1	0.199727	4.44547	NaN	NaN	-0.524068	45.4436	-13.6618	59.1054			(E3) 95% power for 62s	August 17, 2023 15:49:22	CV i vs E Channel 2 Scan 3	2	0.0897274	-4.60865	NaN	NaN	0.603509	55.635	-17.9856	73.6206			E1 cleanining 0.1 M H2SO4	August 16, 2023 14:27:22	CV i vs E Channel 1 Scan 6	1	0.499572	-25.5931	NaN	NaN	-4.5434	943.625	-1175.8
											(E3) O2 plasma cleaned 20% power for 21s	August 03, 2023 12:31:01	CV i vs E Channel 1 Scan 2	2	0.0598049	-3.66576	NaN	NaN	0.267827	45.4436	-13.6618	59.1054			(E3) 95% power for 62s	August 17, 2023 15:49:22	CV i vs E Channel 3 Scan 1	1	0.189728	4.7808	NaN	NaN	-0.603904	55.6939	-17.4142	73.1081			E1 cleanining 0.1 M H2SO4	August 16, 2023 14:27:22	CV i vs E Channel 1 Scan 7	1	0.499572	-25.7224	NaN	NaN	-4.62005	932.937	-1165.51
											(E3) O2 plasma cleaned 20% power for 21s	August 03, 2023 12:31:01	CV i vs E Channel 1 Scan 3	1	0.199727	4.53582	NaN	NaN	-0.536364	46.7869	-14.3476	61.1345			(E3) 95% power for 62s	August 17, 2023 15:49:22	CV i vs E Channel 3 Scan 1	2	0.0897274	-4.48913	NaN	NaN	0.508547	55.6939	-17.4142	73.1081			E1 cleanining 0.1 M H2SO4	August 16, 2023 14:27:22	CV i vs E Channel 1 Scan 8	1	0.499572	-25.5497	NaN	NaN	-4.70735	914.156	-1144.82
											(E3) O2 plasma cleaned 20% power for 21s	August 03, 2023 12:31:01	CV i vs E Channel 1 Scan 3	2	0.0598049	-3.79393	NaN	NaN	0.316365	46.7869	-14.3476	61.1345			(E3) 95% power for 62s	August 17, 2023 15:49:22	CV i vs E Channel 3 Scan 1	3	-0.160118	-0.193209	NaN	NaN	-1.73968	-3.40282e+38	3.40282e+38	6.80565e+38			E1 cleanining 0.1 M H2SO4	August 16, 2023 14:27:22	CV i vs E Channel 1 Scan 9	1	0.499572	-25.6858	NaN	NaN	-4.69391	909.645	-1140.14
											(E3) O2 plasma cleaned 20% power for 21s	August 03, 2023 12:31:01	CV i vs E Channel 2 Scan 1	1	0.209727	3.9889	NaN	NaN	-0.501228	40.2961	-10.9613	51.2574			(E3) 95% power for 62s	August 17, 2023 15:49:22	CV i vs E Channel 3 Scan 2	1	0.189728	4.85145	NaN	NaN	-0.537556	54.815	-17.549	72.364			E1 cleanining 0.1 M H2SO4	August 16, 2023 14:27:22	CV i vs E Channel 1 Scan 10	1	0.499572	-25.7925	NaN	NaN	-4.65964	908.805	-1139.41
											(E3) O2 plasma cleaned 20% power for 21s	August 03, 2023 12:31:01	CV i vs E Channel 2 Scan 1	2	0.0398045	-3.19765	NaN	NaN	0.0322304	40.2961	-10.9613	51.2574			(E3) 95% power for 62s	August 17, 2023 15:49:22	CV i vs E Channel 3 Scan 2	2	0.0897274	-4.49473	NaN	NaN	0.527735	54.815	-17.549	72.364			E1 cleanining 0.1 M H2SO4	August 16, 2023 14:27:22	CV i vs E Channel 2 Scan 1	1	0.509494	-20.822	NaN	NaN	-3.14564	930.239	-1105.21
											(E3) O2 plasma cleaned 20% power for 21s	August 03, 2023 12:31:01	CV i vs E Channel 2 Scan 2	1	0.209727	4.29205	NaN	NaN	-0.506736	43.3299	-12.6653	55.9952			(E3) 95% power for 62s	August 17, 2023 15:49:22	CV i vs E Channel 3 Scan 3	1	0.189728	4.90033	NaN	NaN	-0.555455	54.5706	-17.6298	72.2004			E1 cleanining 0.1 M H2SO4	August 16, 2023 14:27:22	CV i vs E Channel 2 Scan 2	1	0.499572	-23.2085	NaN	NaN	-4.37447	977.541	-1183.04
											(E3) O2 plasma cleaned 20% power for 21s	August 03, 2023 12:31:01	CV i vs E Channel 2 Scan 2	2	0.0498047	-3.39142	NaN	NaN	0.165819	43.3299	-12.6653	55.9952			(E3) 95% power for 62s	August 17, 2023 15:49:22	CV i vs E Channel 3 Scan 3	2	0.0897274	-4.49491	NaN	NaN	0.533639	54.5706	-17.6298	72.2004			E1 cleanining 0.1 M H2SO4	August 16, 2023 14:27:22	CV i vs E Channel 2 Scan 3	1	0.509494	-24.4406	NaN	NaN	-4.46945	977.535	-1194.79
											(E3) O2 plasma cleaned 20% power for 21s	August 03, 2023 12:31:01	CV i vs E Channel 2 Scan 3	1	0.209727	4.34947	NaN	NaN	-0.496594	44.0191	-13.0659	57.0849			(E3) 95% power for 62s	August 17, 2023 15:49:22	CV i vs E Channel 4 Scan 1	1	0.189728	4.80949	NaN	NaN	-0.677127	55.2565	-17.3179	72.5744			E1 cleanining 0.1 M H2SO4	August 16, 2023 14:27:22	CV i vs E Channel 2 Scan 4	1	0.509494	-24.9617	NaN	NaN	-5.45715	963.111	-1186.43
											(E3) O2 plasma cleaned 20% power for 21s	August 03, 2023 12:31:01	CV i vs E Channel 2 Scan 3	2	0.0598049	-3.52184	NaN	NaN	0.262102	44.0191	-13.0659	57.0849			(E3) 95% power for 62s	August 17, 2023 15:49:22	CV i vs E Channel 4 Scan 1	2	0.0897274	-4.45447	NaN	NaN	0.525771	55.2565	-17.3179	72.5744			E1 cleanining 0.1 M H2SO4	August 16, 2023 14:27:22	CV i vs E Channel 2 Scan 5	1	0.529494	-24.399	NaN	NaN	-4.87154	703.152	-890.581
											(E3) O2 plasma cleaned 20% power for 21s	August 03, 2023 12:31:01	CV i vs E Channel 3 Scan 1	1	0.209727	4.18521	NaN	NaN	-0.533457	44.5613	-12.6908	57.2521			(E3) 95% power for 62s	August 17, 2023 15:49:22	CV i vs E Channel 4 Scan 2	1	0.189728	4.87338	NaN	NaN	-0.593009	53.9912	-17.4491	71.4402			E1 cleanining 0.1 M H2SO4	August 16, 2023 14:27:22	CV i vs E Channel 2 Scan 6	1	0.519494	-24.9813	NaN	NaN	-4.48089	804.858	-1004.14
											(E3) O2 plasma cleaned 20% power for 21s	August 03, 2023 12:31:01	CV i vs E Channel 3 Scan 1	2	0.0498047	-3.31557	NaN	NaN	0.10094	44.5613	-12.6908	57.2521			(E3) 95% power for 62s	August 17, 2023 15:49:22	CV i vs E Channel 4 Scan 2	2	0.0897274	-4.46802	NaN	NaN	0.553204	53.9912	-17.4491	71.4402			E1 cleanining 0.1 M H2SO4	August 16, 2023 14:27:22	CV i vs E Channel 2 Scan 7	1	0.509494	-25.7742	NaN	NaN	-4.86683	945.573	-1173.45
											(E3) O2 plasma cleaned 20% power for 21s	August 03, 2023 12:31:01	CV i vs E Channel 3 Scan 2	1	0.209727	4.35567	NaN	NaN	-0.517143	44.8822	-13.2722	58.1543			(E3) 95% power for 62s	August 17, 2023 15:49:22	CV i vs E Channel 4 Scan 3	1	0.189728	4.87496	NaN	NaN	-0.567359	53.8526	-17.4319	71.2845			E1 cleanining 0.1 M H2SO4	August 16, 2023 14:27:22	CV i vs E Channel 2 Scan 8	1	0.499572	-25.0946	NaN	NaN	-5.95115	981.666	-1216.67
											(E3) O2 plasma cleaned 20% power for 21s	August 03, 2023 12:31:01	CV i vs E Channel 3 Scan 2	2	0.0598049	-3.45449	NaN	NaN	0.211336	44.8822	-13.2722	58.1543			(E3) 95% power for 62s	August 17, 2023 15:49:22	CV i vs E Channel 4 Scan 3	2	0.0897274	-4.47927	NaN	NaN	0.562156	53.8526	-17.4319	71.2845			E1 cleanining 0.1 M H2SO4	August 16, 2023 14:27:22	CV i vs E Channel 2 Scan 9	1	0.499572	-26.4936	NaN	NaN	-4.81212	999.49	-1238.08
											(E3) O2 plasma cleaned 20% power for 21s	August 03, 2023 12:31:01	CV i vs E Channel 3 Scan 3	1	0.209727	4.35483	NaN	NaN	-0.467043	45.027	-13.3979	58.4248			(E3) 95% power for 62s	August 17, 2023 15:49:22	CV i vs E Channel 5 Scan 1	1	0.189728	4.87379	NaN	NaN	-0.685877	55.6194	-17.6462	73.2656			E1 cleanining 0.1 M H2SO4	August 16, 2023 14:27:22	CV i vs E Channel 2 Scan 10	1	0.499572	-26.5768	NaN	NaN	-4.72456	1004.15	-1242.98
											(E3) O2 plasma cleaned 20% power for 21s	August 03, 2023 12:31:01	CV i vs E Channel 3 Scan 3	2	0.0598049	-3.53885	NaN	NaN	0.239582	45.027	-13.3979	58.4248			(E3) 95% power for 62s	August 17, 2023 15:49:22	CV i vs E Channel 5 Scan 1	2	0.0897274	-4.4229	NaN	NaN	0.532201	55.6194	-17.6462	73.2656			E1 cleanining 0.1 M H2SO4	August 16, 2023 14:27:22	CV i vs E Channel 3 Scan 1	1	0.509494	-19.9709	NaN	NaN	-2.9748	901.324	-1070.52
											(E3) O2 plasma cleaned 20% power for 21s	August 03, 2023 12:31:01	CV i vs E Channel 4 Scan 1	1	0.209727	3.90844	NaN	NaN	-0.470842	40.3069	-10.9273	51.2342			(E3) 95% power for 62s	August 17, 2023 15:49:22	CV i vs E Channel 5 Scan 2	1	0.189728	4.96756	NaN	NaN	-0.630734	54.7692	-17.7583	72.5274			E1 cleanining 0.1 M H2SO4	August 16, 2023 14:27:22	CV i vs E Channel 3 Scan 2	1	0.499572	-22.7955	NaN	NaN	-3.92968	983.1	-1183.48
											(E3) O2 plasma cleaned 20% power for 21s	August 03, 2023 12:31:01	CV i vs E Channel 4 Scan 1	2	0.0398045	-2.93768	NaN	NaN	-0.0483599	40.3069	-10.9273	51.2342			(E3) 95% power for 62s	August 17, 2023 15:49:22	CV i vs E Channel 5 Scan 2	2	0.0897274	-4.42999	NaN	NaN	0.559989	54.7692	-17.7583	72.5274			E1 cleanining 0.1 M H2SO4	August 16, 2023 14:27:22	CV i vs E Channel 3 Scan 3	1	0.499572	-24.5148	NaN	NaN	-4.03474	1017	-1233.94
											(E3) O2 plasma cleaned 20% power for 21s	August 03, 2023 12:31:01	CV i vs E Channel 4 Scan 2	1	0.219728	4.08502	NaN	NaN	-0.452392	41.0654	-11.4456	52.511			(E3) 95% power for 62s	August 17, 2023 15:49:22	CV i vs E Channel 5 Scan 3	1	0.199727	4.94094	NaN	NaN	-0.566156	54.7613	-17.7341	72.4954			E1 cleanining 0.1 M H2SO4	August 16, 2023 14:27:22	CV i vs E Channel 3 Scan 4	1	0.499572	-25.4446	NaN	NaN	-4.16499	1026.6	-1253.25
											(E3) O2 plasma cleaned 20% power for 21s	August 03, 2023 12:31:01	CV i vs E Channel 4 Scan 2	2	0.0498047	-3.07118	NaN	NaN	0.0601128	41.0654	-11.4456	52.511			(E3) 95% power for 62s	August 17, 2023 15:49:22	CV i vs E Channel 5 Scan 3	2	0.0897274	-4.42612	NaN	NaN	0.577477	54.7613	-17.7341	72.4954			E1 cleanining 0.1 M H2SO4	August 16, 2023 14:27:22	CV i vs E Channel 3 Scan 5	1	0.499572	-25.9935	NaN	NaN	-4.26124	1026.6	-1258.65
											(E3) O2 plasma cleaned 20% power for 21s	August 03, 2023 12:31:01	CV i vs E Channel 4 Scan 3	1	0.219728	4.14012	NaN	NaN	-0.441545	41.6615	-11.7619	53.4234			(E3) 95% power for 62s	August 17, 2023 15:49:22	CV i vs E Channel 6 Scan 1	1	0.189728	4.62945	NaN	NaN	-0.500384	54.0664	-17.3149	71.3813			E1 cleanining 0.1 M H2SO4	August 16, 2023 14:27:22	CV i vs E Channel 3 Scan 6	1	0.499572	-26.3533	NaN	NaN	-4.31387	1030.31	-1266.11
											(E3) O2 plasma cleaned 20% power for 21s	August 03, 2023 12:31:01	CV i vs E Channel 4 Scan 3	2	0.0498047	-3.19206	NaN	NaN	0.114895	41.6615	-11.7619	53.4234			(E3) 95% power for 62s	August 17, 2023 15:49:22	CV i vs E Channel 6 Scan 1	2	0.0897274	-4.18707	NaN	NaN	0.524402	54.0664	-17.3149	71.3813			E1 cleanining 0.1 M H2SO4	August 16, 2023 14:27:22	CV i vs E Channel 3 Scan 7	1	0.509494	-18.8109	NaN	NaN	-9.49636	1037.51	-1275.82
											(E3) O2 plasma cleaned 20% power for 21s	August 03, 2023 12:31:01	CV i vs E Channel 5 Scan 1	1	0.209727	3.8954	NaN	NaN	-0.441296	40.4903	-11.437	51.9273			(E3) 95% power for 62s	August 17, 2023 15:49:22	CV i vs E Channel 6 Scan 1	3	-0.150118	-0.10113	NaN	NaN	-1.87906	-3.40282e+38	3.40282e+38	6.80565e+38			E1 cleanining 0.1 M H2SO4	August 16, 2023 14:27:22	CV i vs E Channel 3 Scan 8	1	0.499572	-24.3685	NaN	NaN	-6.60769	1035.62	-1274.45
											(E3) O2 plasma cleaned 20% power for 21s	August 03, 2023 12:31:01	CV i vs E Channel 5 Scan 1	2	0.0498047	-3.0081	NaN	NaN	0.0294078	40.4903	-11.437	51.9273			(E3) 95% power for 62s	August 17, 2023 15:49:22	CV i vs E Channel 6 Scan 2	1	0.199727	4.78154	NaN	NaN	-0.463742	53.5649	-17.4712	71.0362			E1 cleanining 0.1 M H2SO4	August 16, 2023 14:27:22	CV i vs E Channel 3 Scan 9	1	0.499572	-24.2215	NaN	NaN	-6.65792	1026.86	-1263.84
											(E3) O2 plasma cleaned 20% power for 21s	August 03, 2023 12:31:01	CV i vs E Channel 5 Scan 2	1	0.219728	4.08055	NaN	NaN	-0.44735	40.7537	-11.6864	52.44			(E3) 95% power for 62s	August 17, 2023 15:49:22	CV i vs E Channel 6 Scan 2	2	0.0897274	-4.20605	NaN	NaN	0.553301	53.5649	-17.4712	71.0362			E1 cleanining 0.1 M H2SO4	August 16, 2023 14:27:22	CV i vs E Channel 3 Scan 10	1	0.499572	-24.4089	NaN	NaN	-6.52672	1038.82	-1277.57
											(E3) O2 plasma cleaned 20% power for 21s	August 03, 2023 12:31:01	CV i vs E Channel 5 Scan 2	2	0.0498047	-3.12804	NaN	NaN	0.108478	40.7537	-11.6864	52.44			(E3) 95% power for 62s	August 17, 2023 15:49:22	CV i vs E Channel 6 Scan 3	1	0.199727	4.78887	NaN	NaN	-0.444891	53.5969	-17.4036	71.0005			E1 cleanining 0.1 M H2SO4	August 16, 2023 14:27:22	CV i vs E Channel 4 Scan 1	1	0.499572	-20.2545	NaN	NaN	-3.04125	1014.96	-1190.5
											(E3) O2 plasma cleaned 20% power for 21s	August 03, 2023 12:31:01	CV i vs E Channel 5 Scan 3	1	0.219728	4.13119	NaN	NaN	-0.437566	41.3211	-11.963	53.2842			(E3) 95% power for 62s	August 17, 2023 15:49:22	CV i vs E Channel 6 Scan 3	2	0.0897274	-4.22327	NaN	NaN	0.560219	53.5969	-17.4036	71.0005			E1 cleanining 0.1 M H2SO4	August 16, 2023 14:27:22	CV i vs E Channel 4 Scan 2	1	0.499572	-23.0051	NaN	NaN	-3.84505	1048.74	-1248.33
											(E3) O2 plasma cleaned 20% power for 21s	August 03, 2023 12:31:01	CV i vs E Channel 5 Scan 3	2	0.0598049	-3.2248	NaN	NaN	0.186793	41.3211	-11.963	53.2842			(E3) 95% power for 62s	August 17, 2023 15:49:22	CV i vs E Channel 7 Scan 1	1	0.199727	4.75823	NaN	NaN	-0.537992	53.6045	-17.4365	71.0409			E1 cleanining 0.1 M H2SO4	August 16, 2023 14:27:22	CV i vs E Channel 4 Scan 3	1	0.499572	-22.6296	NaN	NaN	-5.98151	1066.27	-1281.62
											(E3) O2 plasma cleaned 20% power for 21s	August 03, 2023 12:31:01	CV i vs E Channel 6 Scan 1	1	0.219728	3.95803	NaN	NaN	-0.436067	40.6508	-11.4384	52.0892			(E3) 95% power for 62s	August 17, 2023 15:49:22	CV i vs E Channel 7 Scan 1	2	0.0897274	-4.1329	NaN	NaN	0.547622	53.6045	-17.4365	71.0409			E1 cleanining 0.1 M H2SO4	August 16, 2023 14:27:22	CV i vs E Channel 4 Scan 4	1	0.509494	-18.026	NaN	NaN	-8.9304	1081.23	-1308.89
											(E3) O2 plasma cleaned 20% power for 21s	August 03, 2023 12:31:01	CV i vs E Channel 6 Scan 1	2	0.0498047	-3.10906	NaN	NaN	0.0804391	40.6508	-11.4384	52.0892			(E3) 95% power for 62s	August 17, 2023 15:49:22	CV i vs E Channel 7 Scan 2	1	0.199727	4.88887	NaN	NaN	-0.510886	52.8441	-17.5905	70.4346			E1 cleanining 0.1 M H2SO4	August 16, 2023 14:27:22	CV i vs E Channel 4 Scan 5	1	0.509494	-18.4066	NaN	NaN	-8.98135	1083.33	-1318.2
											(E3) O2 plasma cleaned 20% power for 21s	August 03, 2023 12:31:01	CV i vs E Channel 6 Scan 2	1	0.219728	4.1151	NaN	NaN	-0.449379	40.8616	-11.7332	52.5948			(E3) 95% power for 62s	August 17, 2023 15:49:22	CV i vs E Channel 7 Scan 2	2	0.0897274	-4.1441	NaN	NaN	0.569261	52.8441	-17.5905	70.4346			E1 cleanining 0.1 M H2SO4	August 16, 2023 14:27:22	CV i vs E Channel 4 Scan 6	1	0.509494	-18.4862	NaN	NaN	-8.95277	1092.32	-1333.34
											(E3) O2 plasma cleaned 20% power for 21s	August 03, 2023 12:31:01	CV i vs E Channel 6 Scan 2	2	0.0498047	-3.21021	NaN	NaN	0.144303	40.8616	-11.7332	52.5948			(E3) 95% power for 62s	August 17, 2023 15:49:22	CV i vs E Channel 7 Scan 3	1	0.199727	4.88792	NaN	NaN	-0.501745	52.7425	-17.5063	70.2488			E1 cleanining 0.1 M H2SO4	August 16, 2023 14:27:22	CV i vs E Channel 4 Scan 7	1	0.509494	-18.5383	NaN	NaN	-9.02752	1089.16	-1331.98
											(E3) O2 plasma cleaned 20% power for 21s	August 03, 2023 12:31:01	CV i vs E Channel 6 Scan 3	1	0.219728	4.15947	NaN	NaN	-0.434144	41.4741	-11.971	53.4451			(E3) 95% power for 62s	August 17, 2023 15:49:22	CV i vs E Channel 7 Scan 3	2	0.0897274	-4.15952	NaN	NaN	0.553927	52.7425	-17.5063	70.2488			E1 cleanining 0.1 M H2SO4	August 16, 2023 14:27:22	CV i vs E Channel 4 Scan 8	1	0.499572	-25.0459	NaN	NaN	-6.25787	1092.57	-1337.4
											(E3) O2 plasma cleaned 20% power for 21s	August 03, 2023 12:31:01	CV i vs E Channel 6 Scan 3	2	0.0598049	-3.29694	NaN	NaN	0.219347	41.4741	-11.971	53.4451			(E3) 95% power for 62s	August 17, 2023 15:49:22	CV i vs E Channel 8 Scan 1	1	0.199727	5.1623	NaN	NaN	-0.583625	57.0279	-19.2953	76.3232			E1 cleanining 0.1 M H2SO4	August 16, 2023 14:27:22	CV i vs E Channel 4 Scan 9	1	0.499572	-24.9725	NaN	NaN	-6.31506	1086.45	-1330.89
											(E3) O2 plasma cleaned 20% power for 21s	August 03, 2023 12:31:01	CV i vs E Channel 7 Scan 1	1	0.209727	4.07429	NaN	NaN	-0.447574	42.6165	-12.4537	55.0701			(E3) 95% power for 62s	August 17, 2023 15:49:22	CV i vs E Channel 8 Scan 1	2	0.0897274	-4.46918	NaN	NaN	0.602094	57.0279	-19.2953	76.3232			E1 cleanining 0.1 M H2SO4	August 16, 2023 14:27:22	CV i vs E Channel 4 Scan 10	1	0.499572	-24.7781	NaN	NaN	-6.35834	1077.32	-1319.84
											(E3) O2 plasma cleaned 20% power for 21s	August 03, 2023 12:31:01	CV i vs E Channel 7 Scan 1	2	0.0498047	-3.2858	NaN	NaN	0.13988	42.6165	-12.4537	55.0701			(E3) 95% power for 62s	August 17, 2023 15:49:22	CV i vs E Channel 8 Scan 2	1	0.199727	5.18629	NaN	NaN	-0.415062	57.1456	-19.5095	76.6551			E1 cleanining 0.1 M H2SO4	August 16, 2023 14:27:22	CV i vs E Channel 5 Scan 1	1	0.499572	-19.6345	NaN	NaN	-2.95463	1073.88	-1249.32
											(E3) O2 plasma cleaned 20% power for 21s	August 03, 2023 12:31:01	CV i vs E Channel 7 Scan 2	1	0.219728	4.17698	NaN	NaN	-0.413603	42.1801	-12.4131	54.5932			(E3) 95% power for 62s	August 17, 2023 15:49:22	CV i vs E Channel 8 Scan 2	2	0.0897274	-4.49242	NaN	NaN	0.647882	57.1456	-19.5095	76.6551			E1 cleanining 0.1 M H2SO4	August 16, 2023 14:27:22	CV i vs E Channel 5 Scan 2	1	0.499572	-20.785	NaN	NaN	-5.52445	1086.24	-1284.01
											(E3) O2 plasma cleaned 20% power for 21s	August 03, 2023 12:31:01	CV i vs E Channel 7 Scan 2	2	0.0598049	-3.35949	NaN	NaN	0.231741	42.1801	-12.4131	54.5932			(E3) 95% power for 62s	August 17, 2023 15:49:22	CV i vs E Channel 8 Scan 3	1	0.209727	5.22586	NaN	NaN	-0.381205	57.3469	-19.5019	76.8488			E1 cleanining 0.1 M H2SO4	August 16, 2023 14:27:22	CV i vs E Channel 5 Scan 3	1	0.509494	-18.7765	NaN	NaN	-6.30587	1091.23	-1303.42
											(E3) O2 plasma cleaned 20% power for 21s	August 03, 2023 12:31:01	CV i vs E Channel 7 Scan 3	1	0.219728	4.19389	NaN	NaN	-0.390792	42.4791	-12.6202	55.0993			(E3) 95% power for 62s	August 17, 2023 15:49:22	CV i vs E Channel 8 Scan 3	2	0.0897274	-4.53426	NaN	NaN	0.648243	57.3469	-19.5019	76.8488			E1 cleanining 0.1 M H2SO4	August 16, 2023 14:27:22	CV i vs E Channel 5 Scan 4	1	0.509494	-17.5378	NaN	NaN	-8.1445	1095.38	-1317.41
											(E3) O2 plasma cleaned 20% power for 21s	August 03, 2023 12:31:01	CV i vs E Channel 7 Scan 3	2	0.0598049	-3.4251	NaN	NaN	0.249806	42.4791	-12.6202	55.0993																	E1 cleanining 0.1 M H2SO4	August 16, 2023 14:27:22	CV i vs E Channel 5 Scan 5	1	0.509494	-17.9063	NaN	NaN	-8.59276	1083.42	-1311.1
											(E3) O2 plasma cleaned 20% power for 21s	August 03, 2023 12:31:01	CV i vs E Channel 8 Scan 1	1	0.219728	3.81606	NaN	NaN	-0.23097	40.3195	-11.7297	52.0493			Measurement	DateTime	Curve	Peak	X	Height	Area	Width	YOffset	MaxSlope	MinSlope	SumSlope			E1 cleanining 0.1 M H2SO4	August 16, 2023 14:27:22	CV i vs E Channel 5 Scan 6	1	0.509494	-18.1412	NaN	NaN	-8.69596	1076.39	-1307.63
											(E3) O2 plasma cleaned 20% power for 21s	August 03, 2023 12:31:01	CV i vs E Channel 8 Scan 1	2	0.0398045	-3.21311	NaN	NaN	0.12369	40.3195	-11.7297	52.0493			(E1) 80% power 21 seconds	August 15, 2023 10:30:06	CV i vs E Channel 1 Scan 1	1	0.189728	4.84203	NaN	NaN	-0.674292	54.9415	-17.4505	72.392			E1 cleanining 0.1 M H2SO4	August 16, 2023 14:27:22	CV i vs E Channel 5 Scan 7	1	0.509494	-18.1961	NaN	NaN	-8.75984	1075.46	-1310.1
											(E3) O2 plasma cleaned 20% power for 21s	August 03, 2023 12:31:01	CV i vs E Channel 8 Scan 2	1	0.219728	4.08059	NaN	NaN	-0.377205	39.3142	-11.4162	50.7304			(E1) 80% power 21 seconds	August 15, 2023 10:30:06	CV i vs E Channel 1 Scan 1	2	0.0897274	-4.61705	NaN	NaN	0.512735	54.9415	-17.4505	72.392			E1 cleanining 0.1 M H2SO4	August 16, 2023 14:27:22	CV i vs E Channel 5 Scan 8	1	0.499572	-24.4105	NaN	NaN	-6.03068	1074.89	-1311.03
											(E3) O2 plasma cleaned 20% power for 21s	August 03, 2023 12:31:01	CV i vs E Channel 8 Scan 2	2	0.0498047	-3.25909	NaN	NaN	0.188704	39.3142	-11.4162	50.7304			(E1) 80% power 21 seconds	August 15, 2023 10:30:06	CV i vs E Channel 1 Scan 2	1	0.189728	4.89728	NaN	NaN	-0.611673	53.5285	-17.3745	70.903			E1 cleanining 0.1 M H2SO4	August 16, 2023 14:27:22	CV i vs E Channel 5 Scan 9	1	0.499572	-24.3525	NaN	NaN	-6.10871	1069.48	-1306.03
											(E3) O2 plasma cleaned 20% power for 21s	August 03, 2023 12:31:01	CV i vs E Channel 8 Scan 3	1	0.219728	4.11286	NaN	NaN	-0.383342	39.7033	-11.7368	51.4401			(E1) 80% power 21 seconds	August 15, 2023 10:30:06	CV i vs E Channel 1 Scan 2	2	0.0897274	-4.59146	NaN	NaN	0.530913	53.5285	-17.3745	70.903			E1 cleanining 0.1 M H2SO4	August 16, 2023 14:27:22	CV i vs E Channel 5 Scan 10	1	0.509494	-19.9999	NaN	NaN	-7.24069	1053.92	-1288.66
											(E3) O2 plasma cleaned 20% power for 21s	August 03, 2023 12:31:01	CV i vs E Channel 8 Scan 3	2	0.0498047	-3.35896	NaN	NaN	0.222811	39.7033	-11.7368	51.4401			(E1) 80% power 21 seconds	August 15, 2023 10:30:06	CV i vs E Channel 1 Scan 3	1	0.199727	4.89065	NaN	NaN	-0.580051	53.4394	-17.2923	70.7317			E1 cleanining 0.1 M H2SO4	August 16, 2023 14:27:22	CV i vs E Channel 6 Scan 1	1	0.499572	-20.8337	NaN	NaN	-3.2626	1237.41	-1426.09
																									(E1) 80% power 21 seconds	August 15, 2023 10:30:06	CV i vs E Channel 1 Scan 3	2	0.0897274	-4.58419	NaN	NaN	0.536377	53.4394	-17.2923	70.7317			E1 cleanining 0.1 M H2SO4	August 16, 2023 14:27:22	CV i vs E Channel 6 Scan 2	1	0.499572	-22.3621	NaN	NaN	-6.14312	1189.52	-1397.65
											Measurement	DateTime	Curve	Peak	X	Height	Area	Width	YOffset	MaxSlope	MinSlope	SumSlope			(E1) 80% power 21 seconds	August 15, 2023 10:30:06	CV i vs E Channel 2 Scan 1	1	0.189728	4.85439	NaN	NaN	-0.707246	55.0759	-17.4338	72.5096			E1 cleanining 0.1 M H2SO4	August 16, 2023 14:27:22	CV i vs E Channel 6 Scan 3	1	0.499572	-23.5906	NaN	NaN	-6.40706	1153.58	-1373.51
											(E1) 20% power 62 s	August 15, 2023 15:19:09	CV i vs E Channel 1 Scan 1	1	0.189728	4.92358	NaN	NaN	-0.643498	54.5667	-17.3479	71.9146			(E1) 80% power 21 seconds	August 15, 2023 10:30:06	CV i vs E Channel 2 Scan 1	2	0.0897274	-4.54484	NaN	NaN	0.469606	55.0759	-17.4338	72.5096			E1 cleanining 0.1 M H2SO4	August 16, 2023 14:27:22	CV i vs E Channel 6 Scan 4	1	0.499572	-24.2354	NaN	NaN	-6.55624	1132.54	-1359.76
											(E1) 20% power 62 s	August 15, 2023 15:19:09	CV i vs E Channel 1 Scan 1	2	0.0798054	-4.47775	NaN	NaN	0.43456	54.5667	-17.3479	71.9146			(E1) 80% power 21 seconds	August 15, 2023 10:30:06	CV i vs E Channel 2 Scan 2	1	0.199727	4.88246	NaN	NaN	-0.606384	53.9719	-17.2091	71.181			E1 cleanining 0.1 M H2SO4	August 16, 2023 14:27:22	CV i vs E Channel 6 Scan 5	1	0.499572	-24.4104	NaN	NaN	-6.72647	1107.75	-1338.37
											(E1) 20% power 62 s	August 15, 2023 15:19:09	CV i vs E Channel 1 Scan 2	1	0.189728	4.91434	NaN	NaN	-0.612563	52.6989	-16.8146	69.5135			(E1) 80% power 21 seconds	August 15, 2023 10:30:06	CV i vs E Channel 2 Scan 2	2	0.0897274	-4.53928	NaN	NaN	0.509355	53.9719	-17.2091	71.181			E1 cleanining 0.1 M H2SO4	August 16, 2023 14:27:22	CV i vs E Channel 6 Scan 6	1	0.499572	-24.391	NaN	NaN	-6.79499	1085.3	-1317.05
											(E1) 20% power 62 s	August 15, 2023 15:19:09	CV i vs E Channel 1 Scan 2	2	0.0798054	-4.50385	NaN	NaN	0.46123	52.6989	-16.8146	69.5135			(E1) 80% power 21 seconds	August 15, 2023 10:30:06	CV i vs E Channel 2 Scan 3	1	0.199727	4.8871	NaN	NaN	-0.585888	53.8919	-17.16	71.0519			E1 cleanining 0.1 M H2SO4	August 16, 2023 14:27:22	CV i vs E Channel 6 Scan 7	1	0.499572	-24.2824	NaN	NaN	-6.77249	1071.11	-1303.25
											(E1) 20% power 62 s	August 15, 2023 15:19:09	CV i vs E Channel 1 Scan 3	1	0.199727	4.91257	NaN	NaN	-0.59858	52.1428	-16.7007	68.8435			(E1) 80% power 21 seconds	August 15, 2023 10:30:06	CV i vs E Channel 2 Scan 3	2	0.0897274	-4.53765	NaN	NaN	0.521311	53.8919	-17.16	71.0519			E1 cleanining 0.1 M H2SO4	August 16, 2023 14:27:22	CV i vs E Channel 6 Scan 8	1	0.499572	-24.2003	NaN	NaN	-6.67568	1066.01	-1298.98
											(E1) 20% power 62 s	August 15, 2023 15:19:09	CV i vs E Channel 1 Scan 3	2	0.0897274	-4.47	NaN	NaN	0.480307	52.1428	-16.7007	68.8435			(E1) 80% power 21 seconds	August 15, 2023 10:30:06	CV i vs E Channel 3 Scan 1	1	0.189728	4.85485	NaN	NaN	-0.684302	56.1595	-17.5844	73.7439			E1 cleanining 0.1 M H2SO4	August 16, 2023 14:27:22	CV i vs E Channel 6 Scan 9	1	0.499572	-24.048	NaN	NaN	-6.61107	1057.39	-1289.47
											(E1) 20% power 62 s	August 15, 2023 15:19:09	CV i vs E Channel 2 Scan 1	1	0.189728	4.71807	NaN	NaN	-0.675068	52.6251	-16.3408	68.9659			(E1) 80% power 21 seconds	August 15, 2023 10:30:06	CV i vs E Channel 3 Scan 1	2	0.0897274	-4.51084	NaN	NaN	0.451579	56.1595	-17.5844	73.7439			E1 cleanining 0.1 M H2SO4	August 16, 2023 14:27:22	CV i vs E Channel 6 Scan 10	1	0.499572	-23.8975	NaN	NaN	-6.53216	1048.39	-1279.61
											(E1) 20% power 62 s	August 15, 2023 15:19:09	CV i vs E Channel 2 Scan 1	2	0.0798054	-4.25596	NaN	NaN	0.329454	52.6251	-16.3408	68.9659			(E1) 80% power 21 seconds	August 15, 2023 10:30:06	CV i vs E Channel 3 Scan 2	1	0.199727	4.88423	NaN	NaN	-0.569387	54.6757	-17.3264	72.002			E1 cleanining 0.1 M H2SO4	August 16, 2023 14:27:22	CV i vs E Channel 7 Scan 1	1	0.499572	-19.0863	NaN	NaN	-2.52813	1527.9	-1741.76
											(E1) 20% power 62 s	August 15, 2023 15:19:09	CV i vs E Channel 2 Scan 2	1	0.199727	4.74589	NaN	NaN	-0.576578	51.2251	-16.0769	67.3019			(E1) 80% power 21 seconds	August 15, 2023 10:30:06	CV i vs E Channel 3 Scan 2	2	0.0897274	-4.51074	NaN	NaN	0.493435	54.6757	-17.3264	72.002			E1 cleanining 0.1 M H2SO4	August 16, 2023 14:27:22	CV i vs E Channel 7 Scan 2	1	0.499572	-22.3577	NaN	NaN	-3.37988	1303.85	-1509.71
											(E1) 20% power 62 s	August 15, 2023 15:19:09	CV i vs E Channel 2 Scan 2	2	0.0798054	-4.29206	NaN	NaN	0.417531	51.2251	-16.0769	67.3019			(E1) 80% power 21 seconds	August 15, 2023 10:30:06	CV i vs E Channel 3 Scan 3	1	0.199727	4.88539	NaN	NaN	-0.543077	54.5005	-17.3288	71.8293			E1 cleanining 0.1 M H2SO4	August 16, 2023 14:27:22	CV i vs E Channel 7 Scan 3	1	0.499572	-24.1053	NaN	NaN	-3.44188	1200.01	-1410.73
											(E1) 20% power 62 s	August 15, 2023 15:19:09	CV i vs E Channel 2 Scan 3	1	0.199727	4.7442	NaN	NaN	-0.554051	50.9899	-15.9626	66.9525			(E1) 80% power 21 seconds	August 15, 2023 10:30:06	CV i vs E Channel 3 Scan 3	2	0.0997267	-4.51714	NaN	NaN	0.534217	54.5005	-17.3288	71.8293			E1 cleanining 0.1 M H2SO4	August 16, 2023 14:27:22	CV i vs E Channel 7 Scan 4	1	0.519494	-10.0818	NaN	NaN	-9.10211	1134.75	-1351.58
											(E1) 20% power 62 s	August 15, 2023 15:19:09	CV i vs E Channel 2 Scan 3	2	0.0798054	-4.28889	NaN	NaN	0.432721	50.9899	-15.9626	66.9525			(E1) 80% power 21 seconds	August 15, 2023 10:30:06	CV i vs E Channel 4 Scan 1	1	0.199727	4.85363	NaN	NaN	-0.672112	56.3064	-17.5031	73.8095			E1 cleanining 0.1 M H2SO4	August 16, 2023 14:27:22	CV i vs E Channel 7 Scan 5	1	0.519494	-12.4495	NaN	NaN	-7.41351	1085.62	-1304.21
											(E1) 20% power 62 s	August 15, 2023 15:19:09	CV i vs E Channel 3 Scan 1	1	0.199727	4.74199	NaN	NaN	-0.665613	53.24	-16.4583	69.6982			(E1) 80% power 21 seconds	August 15, 2023 10:30:06	CV i vs E Channel 4 Scan 1	2	0.0897274	-4.52221	NaN	NaN	0.489271	56.3064	-17.5031	73.8095			E1 cleanining 0.1 M H2SO4	August 16, 2023 14:27:22	CV i vs E Channel 7 Scan 6	1	0.509494	-17.8349	NaN	NaN	-8.61746	1052.07	-1272.22
											(E1) 20% power 62 s	August 15, 2023 15:19:09	CV i vs E Channel 3 Scan 1	2	0.0798054	-4.22075	NaN	NaN	0.327146	53.24	-16.4583	69.6982			(E1) 80% power 21 seconds	August 15, 2023 10:30:06	CV i vs E Channel 4 Scan 2	1	0.199727	4.88664	NaN	NaN	-0.571372	54.6843	-17.3611	72.0454			E1 cleanining 0.1 M H2SO4	August 16, 2023 14:27:22	CV i vs E Channel 7 Scan 7	1	0.509494	-17.6726	NaN	NaN	-8.60189	1042.02	-1264.54
											(E1) 20% power 62 s	August 15, 2023 15:19:09	CV i vs E Channel 3 Scan 2	1	0.199727	4.74435	NaN	NaN	-0.584996	51.0768	-15.8407	66.9176			(E1) 80% power 21 seconds	August 15, 2023 10:30:06	CV i vs E Channel 4 Scan 2	2	0.0897274	-4.52205	NaN	NaN	0.531887	54.6843	-17.3611	72.0454			E1 cleanining 0.1 M H2SO4	August 16, 2023 14:27:22	CV i vs E Channel 7 Scan 8	1	0.499572	-23.8242	NaN	NaN	-5.98092	1036.31	-1259.31
											(E1) 20% power 62 s	August 15, 2023 15:19:09	CV i vs E Channel 3 Scan 2	2	0.0798054	-4.21277	NaN	NaN	0.373573	51.0768	-15.8407	66.9176			(E1) 80% power 21 seconds	August 15, 2023 10:30:06	CV i vs E Channel 4 Scan 3	1	0.199727	4.89639	NaN	NaN	-0.557508	54.4215	-17.2876	71.7091			E1 cleanining 0.1 M H2SO4	August 16, 2023 14:27:22	CV i vs E Channel 7 Scan 9	1	0.499572	-23.7864	NaN	NaN	-6.0358	1032.13	-1256.42
											(E1) 20% power 62 s	August 15, 2023 15:19:09	CV i vs E Channel 3 Scan 3	1	0.199727	4.7314	NaN	NaN	-0.555174	50.693	-15.6938	66.3868			(E1) 80% power 21 seconds	August 15, 2023 10:30:06	CV i vs E Channel 4 Scan 3	2	0.0997267	-4.54064	NaN	NaN	0.577232	54.4215	-17.2876	71.7091			E1 cleanining 0.1 M H2SO4	August 16, 2023 14:27:22	CV i vs E Channel 7 Scan 10	1	0.499572	-23.753	NaN	NaN	-6.12264	1026.05	-1247.97
											(E1) 20% power 62 s	August 15, 2023 15:19:09	CV i vs E Channel 3 Scan 3	2	0.0798054	-4.22412	NaN	NaN	0.395991	50.693	-15.6938	66.3868			(E1) 80% power 21 seconds	August 15, 2023 10:30:06	CV i vs E Channel 5 Scan 1	1	0.199727	4.8294	NaN	NaN	-0.674197	55.8257	-17.3957	73.2215			E1 cleanining 0.1 M H2SO4	August 16, 2023 14:27:22	CV i vs E Channel 8 Scan 1	1	0.499572	-17.3476	NaN	NaN	-2.30273	1599.56	-1717.75
											(E1) 20% power 62 s	August 15, 2023 15:19:09	CV i vs E Channel 4 Scan 1	1	0.199727	4.71387	NaN	NaN	-0.663623	52.8729	-16.3216	69.1945			(E1) 80% power 21 seconds	August 15, 2023 10:30:06	CV i vs E Channel 5 Scan 1	2	0.0897274	-4.43912	NaN	NaN	0.477092	55.8257	-17.3957	73.2215			E1 cleanining 0.1 M H2SO4	August 16, 2023 14:27:22	CV i vs E Channel 8 Scan 2	1	0.499572	-21.5069	NaN	NaN	-3.38532	1213.91	-1399.32
											(E1) 20% power 62 s	August 15, 2023 15:19:09	CV i vs E Channel 4 Scan 1	2	0.0798054	-4.1183	NaN	NaN	0.357301	52.8729	-16.3216	69.1945			(E1) 80% power 21 seconds	August 15, 2023 10:30:06	CV i vs E Channel 5 Scan 2	1	0.199727	4.85848	NaN	NaN	-0.575063	54.0379	-17.2034	71.2413			E1 cleanining 0.1 M H2SO4	August 16, 2023 14:27:22	CV i vs E Channel 8 Scan 3	1	0.499572	-23.3777	NaN	NaN	-3.49582	1071.94	-1267.68
											(E1) 20% power 62 s	August 15, 2023 15:19:09	CV i vs E Channel 4 Scan 2	1	0.199727	4.71499	NaN	NaN	-0.58029	50.711	-15.7628	66.4738			(E1) 80% power 21 seconds	August 15, 2023 10:30:06	CV i vs E Channel 5 Scan 2	2	0.0897274	-4.43964	NaN	NaN	0.520098	54.0379	-17.2034	71.2413			E1 cleanining 0.1 M H2SO4	August 16, 2023 14:27:22	CV i vs E Channel 8 Scan 4	1	0.499572	-22.292	NaN	NaN	-5.52944	975.489	-1174.66
											(E1) 20% power 62 s	August 15, 2023 15:19:09	CV i vs E Channel 4 Scan 2	2	0.0798054	-4.1342	NaN	NaN	0.404338	50.711	-15.7628	66.4738			(E1) 80% power 21 seconds	August 15, 2023 10:30:06	CV i vs E Channel 5 Scan 3	1	0.199727	4.8573	NaN	NaN	-0.55271	53.7327	-17.1445	70.8772			E1 cleanining 0.1 M H2SO4	August 16, 2023 14:27:22	CV i vs E Channel 8 Scan 5	1	0.509494	-17.0085	NaN	NaN	-8.17982	938.873	-1140.67
											(E1) 20% power 62 s	August 15, 2023 15:19:09	CV i vs E Channel 4 Scan 3	1	0.199727	4.69911	NaN	NaN	-0.555362	50.2058	-15.5237	65.7295			(E1) 80% power 21 seconds	August 15, 2023 10:30:06	CV i vs E Channel 5 Scan 3	2	0.0897274	-4.46247	NaN	NaN	0.544025	53.7327	-17.1445	70.8772			E1 cleanining 0.1 M H2SO4	August 16, 2023 14:27:22	CV i vs E Channel 8 Scan 6	1	0.499572	-22.8364	NaN	NaN	-5.81902	922.751	-1127.42
											(E1) 20% power 62 s	August 15, 2023 15:19:09	CV i vs E Channel 4 Scan 3	2	0.0798054	-4.16106	NaN	NaN	0.424806	50.2058	-15.5237	65.7295			(E1) 80% power 21 seconds	August 15, 2023 10:30:06	CV i vs E Channel 6 Scan 1	1	0.199727	4.82797	NaN	NaN	-0.673395	55.4188	-17.3225	72.7413			E1 cleanining 0.1 M H2SO4	August 16, 2023 14:27:22	CV i vs E Channel 8 Scan 7	1	0.499572	-24.937	NaN	NaN	-3.90684	918.004	-1124.93
											(E1) 20% power 62 s	August 15, 2023 15:19:09	CV i vs E Channel 5 Scan 1	1	0.199727	4.47804	NaN	NaN	-0.497511	50.5203	-15.4188	65.9391			(E1) 80% power 21 seconds	August 15, 2023 10:30:06	CV i vs E Channel 6 Scan 1	2	0.0897274	-4.40033	NaN	NaN	0.512586	55.4188	-17.3225	72.7413			E1 cleanining 0.1 M H2SO4	August 16, 2023 14:27:22	CV i vs E Channel 8 Scan 8	1	0.499572	-22.9591	NaN	NaN	-6.03579	908.175	-1112.84
											(E1) 20% power 62 s	August 15, 2023 15:19:09	CV i vs E Channel 5 Scan 1	2	0.0698051	-3.93832	NaN	NaN	0.36453	50.5203	-15.4188	65.9391			(E1) 80% power 21 seconds	August 15, 2023 10:30:06	CV i vs E Channel 6 Scan 2	1	0.199727	4.8514	NaN	NaN	-0.571325	53.5065	-17.1551	70.6616			E1 cleanining 0.1 M H2SO4	August 16, 2023 14:27:22	CV i vs E Channel 8 Scan 9	1	0.499572	-22.8535	NaN	NaN	-6.22773	893.639	-1099.9
											(E1) 20% power 62 s	August 15, 2023 15:19:09	CV i vs E Channel 5 Scan 1	3	-0.140118	-0.246263	NaN	NaN	-1.97712	-3.40282e+38	3.40282e+38	6.80565e+38			(E1) 80% power 21 seconds	August 15, 2023 10:30:06	CV i vs E Channel 6 Scan 2	2	0.0897274	-4.39281	NaN	NaN	0.560152	53.5065	-17.1551	70.6616			E1 cleanining 0.1 M H2SO4	August 16, 2023 14:27:22	CV i vs E Channel 8 Scan 10	1	0.499572	-21.2152	NaN	NaN	-7.83411	883.249	-1088.76
											(E1) 20% power 62 s	August 15, 2023 15:19:09	CV i vs E Channel 5 Scan 2	1	0.209727	4.47104	NaN	NaN	-0.379497	48.4592	-15.086	63.5452			(E1) 80% power 21 seconds	August 15, 2023 10:30:06	CV i vs E Channel 6 Scan 3	1	0.199727	4.89285	NaN	NaN	-0.600565	53.1344	-17.0688	70.2032
											(E1) 20% power 62 s	August 15, 2023 15:19:09	CV i vs E Channel 5 Scan 2	2	0.0698051	-3.93929	NaN	NaN	0.40093	48.4592	-15.086	63.5452			(E1) 80% power 21 seconds	August 15, 2023 10:30:06	CV i vs E Channel 6 Scan 3	2	0.0897274	-4.4208	NaN	NaN	0.572262	53.1344	-17.0688	70.2032
											(E1) 20% power 62 s	August 15, 2023 15:19:09	CV i vs E Channel 5 Scan 2	3	-0.150118	-0.16368	NaN	NaN	-1.84756	-3.40282e+38	3.40282e+38	6.80565e+38			(E1) 80% power 21 seconds	August 15, 2023 10:30:06	CV i vs E Channel 7 Scan 1	1	0.199727	4.76122	NaN	NaN	-0.594768	54.4041	-17.3343	71.7384			Measurement	DateTime	Curve	Peak	X	Height	Area	Width	YOffset	MaxSlope	MinSlope
											(E1) 20% power 62 s	August 15, 2023 15:19:09	CV i vs E Channel 5 Scan 3	1	0.209727	4.60249	NaN	NaN	-0.488107	48.1147	-14.9795	63.0942			(E1) 80% power 21 seconds	August 15, 2023 10:30:06	CV i vs E Channel 7 Scan 1	2	0.0897274	-4.28353	NaN	NaN	0.497121	54.4041	-17.3343	71.7384			E2 cleanining 0.1 M H2SO4	August 16, 2023 15:27:36	CV i vs E Channel 1 Scan 1	1	0.509494	-22.2441	NaN	NaN	-3.72191	914.461	-1098.74
											(E1) 20% power 62 s	August 15, 2023 15:19:09	CV i vs E Channel 5 Scan 3	2	0.0698051	-3.96491	NaN	NaN	0.422973	48.1147	-14.9795	63.0942			(E1) 80% power 21 seconds	August 15, 2023 10:30:06	CV i vs E Channel 7 Scan 2	1	0.199727	4.82634	NaN	NaN	-0.544059	52.3415	-16.9784	69.3198			E2 cleanining 0.1 M H2SO4	August 16, 2023 15:27:36	CV i vs E Channel 1 Scan 2	1	0.499572	-25.5344	NaN	NaN	-4.18103	979.638	-1196.1
											(E1) 20% power 62 s	August 15, 2023 15:19:09	CV i vs E Channel 6 Scan 1	1	0.199727	4.68428	NaN	NaN	-0.646855	51.6448	-15.9731	67.6179			(E1) 80% power 21 seconds	August 15, 2023 10:30:06	CV i vs E Channel 7 Scan 2	2	0.0897274	-4.27922	NaN	NaN	0.536343	52.3415	-16.9784	69.3198			E2 cleanining 0.1 M H2SO4	August 16, 2023 15:27:36	CV i vs E Channel 1 Scan 3	1	0.499572	-26.9555	NaN	NaN	-4.47842	993.171	-1224.69
											(E1) 20% power 62 s	August 15, 2023 15:19:09	CV i vs E Channel 6 Scan 1	2	0.0698051	-3.86452	NaN	NaN	0.363538	51.6448	-15.9731	67.6179			(E1) 80% power 21 seconds	August 15, 2023 10:30:06	CV i vs E Channel 7 Scan 3	1	0.199727	4.86626	NaN	NaN	-0.56272	51.9757	-16.8699	68.8456			E2 cleanining 0.1 M H2SO4	August 16, 2023 15:27:36	CV i vs E Channel 1 Scan 4	1	0.499572	-27.2272	NaN	NaN	-4.80659	972.605	-1210.68
											(E1) 20% power 62 s	August 15, 2023 15:19:09	CV i vs E Channel 6 Scan 2	1	0.209727	4.64731	NaN	NaN	-0.540225	48.3156	-15.1676	63.4831			(E1) 80% power 21 seconds	August 15, 2023 10:30:06	CV i vs E Channel 7 Scan 3	2	0.0897274	-4.31458	NaN	NaN	0.558972	51.9757	-16.8699	68.8456			E2 cleanining 0.1 M H2SO4	August 16, 2023 15:27:36	CV i vs E Channel 1 Scan 5	1	0.499572	-27.2672	NaN	NaN	-4.95214	955.618	-1196.35
											(E1) 20% power 62 s	August 15, 2023 15:19:09	CV i vs E Channel 6 Scan 2	2	0.0698051	-3.86254	NaN	NaN	0.393658	48.3156	-15.1676	63.4831			(E1) 80% power 21 seconds	August 15, 2023 10:30:06	CV i vs E Channel 8 Scan 1	1	0.199727	4.82	NaN	NaN	-0.653404	53.522	-17.22	70.742			E2 cleanining 0.1 M H2SO4	August 16, 2023 15:27:36	CV i vs E Channel 1 Scan 6	1	0.499572	-25.3548	NaN	NaN	-7.13579	961.483	-1205.89
											(E1) 20% power 62 s	August 15, 2023 15:19:09	CV i vs E Channel 6 Scan 3	1	0.209727	4.63854	NaN	NaN	-0.510328	47.9143	-14.9635	62.8778			(E1) 80% power 21 seconds	August 15, 2023 10:30:06	CV i vs E Channel 8 Scan 1	2	0.0798054	-4.13688	NaN	NaN	0.492609	53.522	-17.22	70.742			E2 cleanining 0.1 M H2SO4	August 16, 2023 15:27:36	CV i vs E Channel 1 Scan 7	1	0.499572	-27.3949	NaN	NaN	-4.93602	949.756	-1193.85
											(E1) 20% power 62 s	August 15, 2023 15:19:09	CV i vs E Channel 6 Scan 3	2	0.0698051	-3.91673	NaN	NaN	0.426204	47.9143	-14.9635	62.8778			(E1) 80% power 21 seconds	August 15, 2023 10:30:06	CV i vs E Channel 8 Scan 2	1	0.209727	4.86683	NaN	NaN	-0.576213	50.7747	-16.7913	67.5659			E2 cleanining 0.1 M H2SO4	August 16, 2023 15:27:36	CV i vs E Channel 1 Scan 8	1	0.509494	-19.4203	NaN	NaN	-10.1029	947.547	-1192.05
											(E1) 20% power 62 s	August 15, 2023 15:19:09	CV i vs E Channel 7 Scan 1	1	0.199727	4.73439	NaN	NaN	-0.667173	51.9006	-16.2965	68.197			(E1) 80% power 21 seconds	August 15, 2023 10:30:06	CV i vs E Channel 8 Scan 2	2	0.0798054	-4.16806	NaN	NaN	0.537481	50.7747	-16.7913	67.5659			E2 cleanining 0.1 M H2SO4	August 16, 2023 15:27:36	CV i vs E Channel 1 Scan 8	2	0.119727	-0.283176	NaN	NaN	-1.00517	1.23695	0.288964
											(E1) 20% power 62 s	August 15, 2023 15:19:09	CV i vs E Channel 7 Scan 1	2	0.0598049	-3.79715	NaN	NaN	0.359595	51.9006	-16.2965	68.197			(E1) 80% power 21 seconds	August 15, 2023 10:30:06	CV i vs E Channel 8 Scan 3	1	0.209727	4.88095	NaN	NaN	-0.547802	50.8801	-16.8485	67.7286			E2 cleanining 0.1 M H2SO4	August 16, 2023 15:27:36	CV i vs E Channel 1 Scan 8	3	-0.29004	-4.30379	NaN	NaN	-0.762394	947.547	-1192.05
											(E1) 20% power 62 s	August 15, 2023 15:19:09	CV i vs E Channel 7 Scan 2	1	0.209727	4.64209	NaN	NaN	-0.526277	47.6428	-15.0938	62.7366			(E1) 80% power 21 seconds	August 15, 2023 10:30:06	CV i vs E Channel 8 Scan 3	2	0.0798054	-4.21843	NaN	NaN	0.552523	50.8801	-16.8485	67.7286			E2 cleanining 0.1 M H2SO4	August 16, 2023 15:27:36	CV i vs E Channel 1 Scan 9	1	0.509494	-19.1874	NaN	NaN	-9.80082	949.896	-1194.77
											(E1) 20% power 62 s	August 15, 2023 15:19:09	CV i vs E Channel 7 Scan 2	2	0.0598049	-3.80698	NaN	NaN	0.39336	47.6428	-15.0938	62.7366																	E2 cleanining 0.1 M H2SO4	August 16, 2023 15:27:36	CV i vs E Channel 1 Scan 10	1	0.509494	-19.0378	NaN	NaN	-9.60713	949.226	-1193.77
											(E1) 20% power 62 s	August 15, 2023 15:19:09	CV i vs E Channel 7 Scan 3	1	0.209727	4.67485	NaN	NaN	-0.54197	47.2797	-14.9453	62.2249																	E2 cleanining 0.1 M H2SO4	August 16, 2023 15:27:36	CV i vs E Channel 2 Scan 1	1	0.499572	-22.2711	NaN	NaN	-3.06174	933.371	-1113.47
											(E1) 20% power 62 s	August 15, 2023 15:19:09	CV i vs E Channel 7 Scan 3	2	0.0598049	-3.86348	NaN	NaN	0.418058	47.2797	-14.9453	62.2249			Measurement	DateTime	Curve	Peak	X	Height	Area	Width	YOffset	MaxSlope	MinSlope	SumSlope			E2 cleanining 0.1 M H2SO4	August 16, 2023 15:27:36	CV i vs E Channel 2 Scan 2	1	0.499572	-22.9129	NaN	NaN	-6.02625	999.937	-1212.79
											(E1) 20% power 62 s	August 15, 2023 15:19:09	CV i vs E Channel 8 Scan 1	1	0.209727	5.05137	NaN	NaN	-0.621026	53.4532	-17.5541	71.0073			(E2) 80% power 21 seconds	August 15, 2023 10:59:32	CV i vs E Channel 1 Scan 1	1	0.189728	4.73753	NaN	NaN	-0.669643	52.2927	-16.1079	68.4006			E2 cleanining 0.1 M H2SO4	August 16, 2023 15:27:36	CV i vs E Channel 2 Scan 3	1	0.499572	-24.2722	NaN	NaN	-6.4217	1023.95	-1252.74
											(E1) 20% power 62 s	August 15, 2023 15:19:09	CV i vs E Channel 8 Scan 1	2	0.0698051	-4.03155	NaN	NaN	0.469485	53.4532	-17.5541	71.0073			(E2) 80% power 21 seconds	August 15, 2023 10:59:32	CV i vs E Channel 1 Scan 1	2	0.0698051	-4.34238	NaN	NaN	0.328612	52.2927	-16.1079	68.4006			E2 cleanining 0.1 M H2SO4	August 16, 2023 15:27:36	CV i vs E Channel 2 Scan 4	1	0.499572	-24.887	NaN	NaN	-6.71809	1023.09	-1259.81
											(E1) 20% power 62 s	August 15, 2023 15:19:09	CV i vs E Channel 8 Scan 2	1	0.219728	5.07972	NaN	NaN	-0.53828	50.9264	-16.9101	67.8365			(E2) 80% power 21 seconds	August 15, 2023 10:59:32	CV i vs E Channel 1 Scan 2	1	0.189728	4.81304	NaN	NaN	-0.617405	51.607	-16.1424	67.7494			E2 cleanining 0.1 M H2SO4	August 16, 2023 15:27:36	CV i vs E Channel 2 Scan 5	1	0.499572	-25.2581	NaN	NaN	-6.84436	1023.59	-1265.46
											(E1) 20% power 62 s	August 15, 2023 15:19:09	CV i vs E Channel 8 Scan 2	2	0.0698051	-4.10384	NaN	NaN	0.519231	50.9264	-16.9101	67.8365			(E2) 80% power 21 seconds	August 15, 2023 10:59:32	CV i vs E Channel 1 Scan 2	2	0.0798054	-4.39583	NaN	NaN	0.414956	51.607	-16.1424	67.7494			E2 cleanining 0.1 M H2SO4	August 16, 2023 15:27:36	CV i vs E Channel 2 Scan 6	1	0.509494	-19.3123	NaN	NaN	-9.65691	1036.65	-1283.14
											(E1) 20% power 62 s	August 15, 2023 15:19:09	CV i vs E Channel 8 Scan 3	1	0.219728	5.14769	NaN	NaN	-0.540022	51.4731	-17.0801	68.5532			(E2) 80% power 21 seconds	August 15, 2023 10:59:32	CV i vs E Channel 1 Scan 3	1	0.189728	4.82558	NaN	NaN	-0.607533	51.5543	-16.2128	67.767			E2 cleanining 0.1 M H2SO4	August 16, 2023 15:27:36	CV i vs E Channel 2 Scan 7	1	0.499572	-27.6816	NaN	NaN	-4.68551	1038.74	-1286.6
											(E1) 20% power 62 s	August 15, 2023 15:19:09	CV i vs E Channel 8 Scan 3	2	0.0698051	-4.17901	NaN	NaN	0.524638	51.4731	-17.0801	68.5532			(E2) 80% power 21 seconds	August 15, 2023 10:59:32	CV i vs E Channel 1 Scan 3	2	0.0798054	-4.4296	NaN	NaN	0.431329	51.5543	-16.2128	67.767			E2 cleanining 0.1 M H2SO4	August 16, 2023 15:27:36	CV i vs E Channel 2 Scan 8	1	0.509494	-19.284	NaN	NaN	-9.62275	1031.57	-1279.07
																									(E2) 80% power 21 seconds	August 15, 2023 10:59:32	CV i vs E Channel 2 Scan 1	1	0.189728	4.81474	NaN	NaN	-0.674372	54.0768	-16.759	70.8358			E2 cleanining 0.1 M H2SO4	August 16, 2023 15:27:36	CV i vs E Channel 2 Scan 9	1	0.509494	-19.2572	NaN	NaN	-9.59658	1028.1	-1274.68
											Measurement	DateTime	Curve	Peak	X	Height	Area	Width	YOffset	MaxSlope	MinSlope	SumSlope			(E2) 80% power 21 seconds	August 15, 2023 10:59:32	CV i vs E Channel 2 Scan 1	2	0.0798054	-4.36587	NaN	NaN	0.33579	54.0768	-16.759	70.8358			E2 cleanining 0.1 M H2SO4	August 16, 2023 15:27:36	CV i vs E Channel 2 Scan 9	2	0.0897274	-0.327145	NaN	NaN	-0.900505	0.893464	-0.141214
											(E2) 20% power 62 s	August 15, 2023 15:49:08	CV i vs E Channel 1 Scan 1	1	0.189728	4.90521	NaN	NaN	-0.68731	54.5097	-16.9751	71.4848			(E2) 80% power 21 seconds	August 15, 2023 10:59:32	CV i vs E Channel 2 Scan 2	1	0.199727	4.878	NaN	NaN	-0.625526	52.2158	-16.347	68.5628			E2 cleanining 0.1 M H2SO4	August 16, 2023 15:27:36	CV i vs E Channel 2 Scan 9	3	-0.29004	-4.21031	NaN	NaN	-0.538889	1028.1	-1274.68
											(E2) 20% power 62 s	August 15, 2023 15:49:08	CV i vs E Channel 1 Scan 1	2	0.0798054	-4.63936	NaN	NaN	0.405818	54.5097	-16.9751	71.4848			(E2) 80% power 21 seconds	August 15, 2023 10:59:32	CV i vs E Channel 2 Scan 2	2	0.0798054	-4.39803	NaN	NaN	0.389513	52.2158	-16.347	68.5628			E2 cleanining 0.1 M H2SO4	August 16, 2023 15:27:36	CV i vs E Channel 2 Scan 10	1	0.509494	-19.1676	NaN	NaN	-9.48972	1027.92	-1274.4
											(E2) 20% power 62 s	August 15, 2023 15:49:08	CV i vs E Channel 1 Scan 2	1	0.189728	5.00613	NaN	NaN	-0.639069	54.4652	-17.302	71.7672			(E2) 80% power 21 seconds	August 15, 2023 10:59:32	CV i vs E Channel 2 Scan 3	1	0.199727	4.8433	NaN	NaN	-0.561121	52.2446	-16.3624	68.607			E2 cleanining 0.1 M H2SO4	August 16, 2023 15:27:36	CV i vs E Channel 3 Scan 1	1	0.499572	-19.4388	NaN	NaN	-5.68316	951.72	-1129.55
											(E2) 20% power 62 s	August 15, 2023 15:49:08	CV i vs E Channel 1 Scan 2	2	0.0798054	-4.63179	NaN	NaN	0.444881	54.4652	-17.302	71.7672			(E2) 80% power 21 seconds	August 15, 2023 10:59:32	CV i vs E Channel 2 Scan 3	2	0.0897274	-4.41492	NaN	NaN	0.442883	52.2446	-16.3624	68.607			E2 cleanining 0.1 M H2SO4	August 16, 2023 15:27:36	CV i vs E Channel 3 Scan 2	1	0.499572	-23.2651	NaN	NaN	-5.91773	1045.75	-1258.65
											(E2) 20% power 62 s	August 15, 2023 15:49:08	CV i vs E Channel 1 Scan 3	1	0.189728	5.0129	NaN	NaN	-0.622477	54.4684	-17.377	71.8454			(E2) 80% power 21 seconds	August 15, 2023 10:59:32	CV i vs E Channel 3 Scan 1	1	0.189728	4.73376	NaN	NaN	-0.679506	53.1754	-16.4124	69.5878			E2 cleanining 0.1 M H2SO4	August 16, 2023 15:27:36	CV i vs E Channel 3 Scan 3	1	0.499572	-24.6231	NaN	NaN	-6.37933	1072.86	-1303.25
											(E2) 20% power 62 s	August 15, 2023 15:49:08	CV i vs E Channel 1 Scan 3	2	0.0897274	-4.6336	NaN	NaN	0.487185	54.4684	-17.377	71.8454			(E2) 80% power 21 seconds	August 15, 2023 10:59:32	CV i vs E Channel 3 Scan 1	2	0.0798054	-4.25087	NaN	NaN	0.347008	53.1754	-16.4124	69.5878			E2 cleanining 0.1 M H2SO4	August 16, 2023 15:27:36	CV i vs E Channel 3 Scan 4	1	0.499572	-25.3416	NaN	NaN	-6.64361	1070.86	-1309.71
											(E2) 20% power 62 s	August 15, 2023 15:49:08	CV i vs E Channel 2 Scan 1	1	0.189728	4.90997	NaN	NaN	-0.690727	56.1114	-17.4178	73.5292			(E2) 80% power 21 seconds	August 15, 2023 10:59:32	CV i vs E Channel 3 Scan 2	1	0.199727	4.74946	NaN	NaN	-0.580578	51.4283	-15.94	67.3684			E2 cleanining 0.1 M H2SO4	August 16, 2023 15:27:36	CV i vs E Channel 3 Scan 5	1	0.499572	-25.6625	NaN	NaN	-6.81856	1072.58	-1317.41
											(E2) 20% power 62 s	August 15, 2023 15:49:08	CV i vs E Channel 2 Scan 1	2	0.0897274	-4.59664	NaN	NaN	0.406247	56.1114	-17.4178	73.5292			(E2) 80% power 21 seconds	August 15, 2023 10:59:32	CV i vs E Channel 3 Scan 2	2	0.0798054	-4.27582	NaN	NaN	0.398331	51.4283	-15.94	67.3684			E2 cleanining 0.1 M H2SO4	August 16, 2023 15:27:36	CV i vs E Channel 3 Scan 6	1	0.499572	-27.8362	NaN	NaN	-4.75933	1067.21	-1314.42
											(E2) 20% power 62 s	August 15, 2023 15:49:08	CV i vs E Channel 2 Scan 2	1	0.189728	4.95374	NaN	NaN	-0.610293	54.6415	-17.3175	71.959			(E2) 80% power 21 seconds	August 15, 2023 10:59:32	CV i vs E Channel 3 Scan 3	1	0.199727	4.75196	NaN	NaN	-0.557044	51.2867	-15.8901	67.1768			E2 cleanining 0.1 M H2SO4	August 16, 2023 15:27:36	CV i vs E Channel 3 Scan 7	1	0.499572	-27.8373	NaN	NaN	-4.76544	1072.61	-1322.43
											(E2) 20% power 62 s	August 15, 2023 15:49:08	CV i vs E Channel 2 Scan 2	2	0.0897274	-4.59732	NaN	NaN	0.446749	54.6415	-17.3175	71.959			(E2) 80% power 21 seconds	August 15, 2023 10:59:32	CV i vs E Channel 3 Scan 3	2	0.0897274	-4.3056	NaN	NaN	0.453864	51.2867	-15.8901	67.1768			E2 cleanining 0.1 M H2SO4	August 16, 2023 15:27:36	CV i vs E Channel 3 Scan 8	1	0.499572	-25.6829	NaN	NaN	-6.79006	1071.25	-1321.27
											(E2) 20% power 62 s	August 15, 2023 15:49:08	CV i vs E Channel 2 Scan 3	1	0.189728	4.95064	NaN	NaN	-0.590825	54.3528	-17.2786	71.6315			(E2) 80% power 21 seconds	August 15, 2023 10:59:32	CV i vs E Channel 4 Scan 1	1	0.199727	4.71785	NaN	NaN	-0.666648	53.14	-16.3901	69.5301			E2 cleanining 0.1 M H2SO4	August 16, 2023 15:27:36	CV i vs E Channel 3 Scan 9	1	0.499572	-25.5418	NaN	NaN	-6.72797	1066.15	-1315.65
											(E2) 20% power 62 s	August 15, 2023 15:49:08	CV i vs E Channel 2 Scan 3	2	0.0897274	-4.59453	NaN	NaN	0.459551	54.3528	-17.2786	71.6315			(E2) 80% power 21 seconds	August 15, 2023 10:59:32	CV i vs E Channel 4 Scan 1	2	0.0798054	-4.15019	NaN	NaN	0.361494	53.14	-16.3901	69.5301			E2 cleanining 0.1 M H2SO4	August 16, 2023 15:27:36	CV i vs E Channel 3 Scan 9	2	0.499572	-3.06358	NaN	NaN	-29.2062	-3.40282e+38	3.40282e+38
											(E2) 20% power 62 s	August 15, 2023 15:49:08	CV i vs E Channel 3 Scan 1	1	0.189728	4.86864	NaN	NaN	-0.669332	55.9322	-17.5104	73.4426			(E2) 80% power 21 seconds	August 15, 2023 10:59:32	CV i vs E Channel 4 Scan 2	1	0.199727	4.70931	NaN	NaN	-0.581855	50.7814	-15.6696	66.451			E2 cleanining 0.1 M H2SO4	August 16, 2023 15:27:36	CV i vs E Channel 3 Scan 9	3	-0.30004	-4.09489	NaN	NaN	-0.775615	1066.15	-1315.65
											(E2) 20% power 62 s	August 15, 2023 15:49:08	CV i vs E Channel 3 Scan 1	2	0.0897274	-4.54968	NaN	NaN	0.387041	55.9322	-17.5104	73.4426			(E2) 80% power 21 seconds	August 15, 2023 10:59:32	CV i vs E Channel 4 Scan 2	2	0.0798054	-4.18201	NaN	NaN	0.413964	50.7814	-15.6696	66.451			E2 cleanining 0.1 M H2SO4	August 16, 2023 15:27:36	CV i vs E Channel 3 Scan 10	1	0.499572	-25.5534	NaN	NaN	-6.55375	1073.66	-1324.42
											(E2) 20% power 62 s	August 15, 2023 15:49:08	CV i vs E Channel 3 Scan 2	1	0.199727	4.93904	NaN	NaN	-0.61237	54.7424	-17.2811	72.0235			(E2) 80% power 21 seconds	August 15, 2023 10:59:32	CV i vs E Channel 4 Scan 3	1	0.199727	4.70424	NaN	NaN	-0.555999	50.4405	-15.5173	65.9578			E2 cleanining 0.1 M H2SO4	August 16, 2023 15:27:36	CV i vs E Channel 4 Scan 1	1	0.499572	-21.1653	NaN	NaN	-4.45067	1021.28	-1204.37
											(E2) 20% power 62 s	August 15, 2023 15:49:08	CV i vs E Channel 3 Scan 2	2	0.0897274	-4.54305	NaN	NaN	0.43177	54.7424	-17.2811	72.0235			(E2) 80% power 21 seconds	August 15, 2023 10:59:32	CV i vs E Channel 4 Scan 3	2	0.0798054	-4.18015	NaN	NaN	0.40123	50.4405	-15.5173	65.9578			E2 cleanining 0.1 M H2SO4	August 16, 2023 15:27:36	CV i vs E Channel 4 Scan 2	1	0.499572	-23.6524	NaN	NaN	-5.90565	1087.77	-1303.01
											(E2) 20% power 62 s	August 15, 2023 15:49:08	CV i vs E Channel 3 Scan 3	1	0.199727	4.93546	NaN	NaN	-0.588619	54.5681	-17.1775	71.7456			(E2) 80% power 21 seconds	August 15, 2023 10:59:32	CV i vs E Channel 5 Scan 1	1	0.199727	4.73333	NaN	NaN	-0.643121	53.9089	-16.6701	70.579			E2 cleanining 0.1 M H2SO4	August 16, 2023 15:27:36	CV i vs E Channel 4 Scan 3	1	0.499572	-24.9819	NaN	NaN	-6.39483	1098.96	-1330.28
											(E2) 20% power 62 s	August 15, 2023 15:49:08	CV i vs E Channel 3 Scan 3	2	0.0997267	-4.53907	NaN	NaN	0.473373	54.5681	-17.1775	71.7456			(E2) 80% power 21 seconds	August 15, 2023 10:59:32	CV i vs E Channel 5 Scan 1	2	0.0798054	-4.15577	NaN	NaN	0.373514	53.9089	-16.6701	70.579			E2 cleanining 0.1 M H2SO4	August 16, 2023 15:27:36	CV i vs E Channel 4 Scan 4	1	0.499572	-25.7143	NaN	NaN	-6.61557	1110.73	-1353.44
											(E2) 20% power 62 s	August 15, 2023 15:49:08	CV i vs E Channel 4 Scan 1	1	0.189728	4.81213	NaN	NaN	-0.669606	55.6446	-17.245	72.8897			(E2) 80% power 21 seconds	August 15, 2023 10:59:32	CV i vs E Channel 5 Scan 2	1	0.199727	4.75277	NaN	NaN	-0.589608	51.2085	-15.901	67.1095			E2 cleanining 0.1 M H2SO4	August 16, 2023 15:27:36	CV i vs E Channel 4 Scan 5	1	0.499572	-25.9747	NaN	NaN	-6.77671	1113.24	-1362.71
											(E2) 20% power 62 s	August 15, 2023 15:49:08	CV i vs E Channel 4 Scan 1	2	0.0897274	-4.48565	NaN	NaN	0.425959	55.6446	-17.245	72.8897			(E2) 80% power 21 seconds	August 15, 2023 10:59:32	CV i vs E Channel 5 Scan 2	2	0.0798054	-4.1813	NaN	NaN	0.42264	51.2085	-15.901	67.1095			E2 cleanining 0.1 M H2SO4	August 16, 2023 15:27:36	CV i vs E Channel 4 Scan 6	1	0.499572	-25.9499	NaN	NaN	-6.90313	1099.88	-1350.6
											(E2) 20% power 62 s	August 15, 2023 15:49:08	CV i vs E Channel 4 Scan 2	1	0.199727	4.85035	NaN	NaN	-0.560441	54.2845	-17.0961	71.3806			(E2) 80% power 21 seconds	August 15, 2023 10:59:32	CV i vs E Channel 5 Scan 3	1	0.199727	4.74611	NaN	NaN	-0.562007	50.8332	-15.7506	66.5838			E2 cleanining 0.1 M H2SO4	August 16, 2023 15:27:36	CV i vs E Channel 4 Scan 7	1	0.499572	-25.8035	NaN	NaN	-6.97797	1089.42	-1340.08
											(E2) 20% power 62 s	August 15, 2023 15:49:08	CV i vs E Channel 4 Scan 2	2	0.0897274	-4.48293	NaN	NaN	0.469505	54.2845	-17.0961	71.3806			(E2) 80% power 21 seconds	August 15, 2023 10:59:32	CV i vs E Channel 5 Scan 3	2	0.0798054	-4.22228	NaN	NaN	0.447735	50.8332	-15.7506	66.5838			E2 cleanining 0.1 M H2SO4	August 16, 2023 15:27:36	CV i vs E Channel 4 Scan 8	1	0.499572	-25.6605	NaN	NaN	-6.9732	1082.78	-1332.54
											(E2) 20% power 62 s	August 15, 2023 15:49:08	CV i vs E Channel 4 Scan 3	1	0.199727	4.84892	NaN	NaN	-0.533844	54.0248	-17.0175	71.0423			(E2) 80% power 21 seconds	August 15, 2023 10:59:32	CV i vs E Channel 6 Scan 1	1	0.199727	4.71422	NaN	NaN	-0.647707	53.5207	-16.6536	70.1743			E2 cleanining 0.1 M H2SO4	August 16, 2023 15:27:36	CV i vs E Channel 4 Scan 9	1	0.509494	-19.4613	NaN	NaN	-9.86883	1065.43	-1312.43
											(E2) 20% power 62 s	August 15, 2023 15:49:08	CV i vs E Channel 4 Scan 3	2	0.0897274	-4.49438	NaN	NaN	0.490339	54.0248	-17.0175	71.0423			(E2) 80% power 21 seconds	August 15, 2023 10:59:32	CV i vs E Channel 6 Scan 1	2	0.0798054	-4.06887	NaN	NaN	0.396423	53.5207	-16.6536	70.1743			E2 cleanining 0.1 M H2SO4	August 16, 2023 15:27:36	CV i vs E Channel 4 Scan 9	2	0.119727	-0.436747	NaN	NaN	-1.05578	1.51807	0.336821
											(E2) 20% power 62 s	August 15, 2023 15:49:08	CV i vs E Channel 5 Scan 1	1	0.199727	4.81285	NaN	NaN	-0.658366	55.4994	-17.1869	72.6863			(E2) 80% power 21 seconds	August 15, 2023 10:59:32	CV i vs E Channel 6 Scan 2	1	0.199727	4.70064	NaN	NaN	-0.587259	50.2231	-15.656	65.8791			E2 cleanining 0.1 M H2SO4	August 16, 2023 15:27:36	CV i vs E Channel 4 Scan 9	3	-0.30004	-4.57042	NaN	NaN	-0.518638	1065.43	-1312.43
											(E2) 20% power 62 s	August 15, 2023 15:49:08	CV i vs E Channel 5 Scan 1	2	0.0897274	-4.39208	NaN	NaN	0.447311	55.4994	-17.1869	72.6863			(E2) 80% power 21 seconds	August 15, 2023 10:59:32	CV i vs E Channel 6 Scan 2	2	0.0798054	-4.07791	NaN	NaN	0.441464	50.2231	-15.656	65.8791			E2 cleanining 0.1 M H2SO4	August 16, 2023 15:27:36	CV i vs E Channel 4 Scan 10	1	0.509494	-19.2394	NaN	NaN	-9.58723	1076.43	-1324.81
											(E2) 20% power 62 s	August 15, 2023 15:49:08	CV i vs E Channel 5 Scan 2	1	0.199727	4.84719	NaN	NaN	-0.56382	53.7729	-17.031	70.8038			(E2) 80% power 21 seconds	August 15, 2023 10:59:32	CV i vs E Channel 6 Scan 3	1	0.209727	4.69064	NaN	NaN	-0.545877	49.6547	-15.5621	65.2168			E2 cleanining 0.1 M H2SO4	August 16, 2023 15:27:36	CV i vs E Channel 4 Scan 10	2	0.0598049	-0.340955	NaN	NaN	-1.13437	0.465357	-0.679182
											(E2) 20% power 62 s	August 15, 2023 15:49:08	CV i vs E Channel 5 Scan 2	2	0.0897274	-4.40179	NaN	NaN	0.494545	53.7729	-17.031	70.8038			(E2) 80% power 21 seconds	August 15, 2023 10:59:32	CV i vs E Channel 6 Scan 3	2	0.0798054	-4.1159	NaN	NaN	0.463005	49.6547	-15.5621	65.2168			E2 cleanining 0.1 M H2SO4	August 16, 2023 15:27:36	CV i vs E Channel 4 Scan 10	3	-0.29004	-3.97315	NaN	NaN	-1.15406	1076.43	-1324.81
											(E2) 20% power 62 s	August 15, 2023 15:49:08	CV i vs E Channel 5 Scan 3	1	0.199727	4.89136	NaN	NaN	-0.586583	53.4901	-16.9866	70.4768			(E2) 80% power 21 seconds	August 15, 2023 10:59:32	CV i vs E Channel 7 Scan 1	1	0.199727	4.72615	NaN	NaN	-0.645955	52.9838	-16.6797	69.6635			E2 cleanining 0.1 M H2SO4	August 16, 2023 15:27:36	CV i vs E Channel 5 Scan 1	1	0.499572	-19.4012	NaN	NaN	-5.63884	1025.77	-1205.53
											(E2) 20% power 62 s	August 15, 2023 15:49:08	CV i vs E Channel 5 Scan 3	2	0.0897274	-4.42459	NaN	NaN	0.510478	53.4901	-16.9866	70.4768			(E2) 80% power 21 seconds	August 15, 2023 10:59:32	CV i vs E Channel 7 Scan 1	2	0.0698051	-3.98833	NaN	NaN	0.403339	52.9838	-16.6797	69.6635			E2 cleanining 0.1 M H2SO4	August 16, 2023 15:27:36	CV i vs E Channel 5 Scan 2	1	0.499572	-23.0078	NaN	NaN	-6.0734	1073.52	-1282.8
											(E2) 20% power 62 s	August 15, 2023 15:49:08	CV i vs E Channel 6 Scan 1	1	0.199727	4.81978	NaN	NaN	-0.643885	55.0742	-17.2804	72.3546			(E2) 80% power 21 seconds	August 15, 2023 10:59:32	CV i vs E Channel 7 Scan 2	1	0.209727	4.71948	NaN	NaN	-0.564416	49.3735	-15.8146	65.188			E2 cleanining 0.1 M H2SO4	August 16, 2023 15:27:36	CV i vs E Channel 5 Scan 3	1	0.499572	-24.4241	NaN	NaN	-6.50816	1086.2	-1311.53
											(E2) 20% power 62 s	August 15, 2023 15:49:08	CV i vs E Channel 6 Scan 1	2	0.0897274	-4.29625	NaN	NaN	0.507927	55.0742	-17.2804	72.3546			(E2) 80% power 21 seconds	August 15, 2023 10:59:32	CV i vs E Channel 7 Scan 2	2	0.0798054	-4.01026	NaN	NaN	0.475759	49.3735	-15.8146	65.188			E2 cleanining 0.1 M H2SO4	August 16, 2023 15:27:36	CV i vs E Channel 5 Scan 4	1	0.499572	-25.0213	NaN	NaN	-6.84797	1083.72	-1318.1
											(E2) 20% power 62 s	August 15, 2023 15:49:08	CV i vs E Channel 6 Scan 2	1	0.199727	4.86351	NaN	NaN	-0.552527	53.3658	-17.1768	70.5426			(E2) 80% power 21 seconds	August 15, 2023 10:59:32	CV i vs E Channel 7 Scan 3	1	0.209727	4.7235	NaN	NaN	-0.534404	49.2206	-15.7716	64.9921			E2 cleanining 0.1 M H2SO4	August 16, 2023 15:27:36	CV i vs E Channel 5 Scan 5	1	0.509494	-21.3611	NaN	NaN	-8.05015	1078.46	-1318.15
											(E2) 20% power 62 s	August 15, 2023 15:49:08	CV i vs E Channel 6 Scan 2	2	0.0897274	-4.32048	NaN	NaN	0.549998	53.3658	-17.1768	70.5426			(E2) 80% power 21 seconds	August 15, 2023 10:59:32	CV i vs E Channel 7 Scan 3	2	0.0798054	-4.07509	NaN	NaN	0.499867	49.2206	-15.7716	64.9921			E2 cleanining 0.1 M H2SO4	August 16, 2023 15:27:36	CV i vs E Channel 5 Scan 6	1	0.509494	-19.5029	NaN	NaN	-10.0943	1064.61	-1305.14
											(E2) 20% power 62 s	August 15, 2023 15:49:08	CV i vs E Channel 6 Scan 3	1	0.199727	4.91241	NaN	NaN	-0.576057	53.1154	-17.1245	70.24			(E2) 80% power 21 seconds	August 15, 2023 10:59:32	CV i vs E Channel 8 Scan 1	1	0.209727	4.72833	NaN	NaN	-0.489164	51.4135	-16.566	67.9795			E2 cleanining 0.1 M H2SO4	August 16, 2023 15:27:36	CV i vs E Channel 5 Scan 7	1	0.499572	-27.4977	NaN	NaN	-4.86044	1074.43	-1318.56
											(E2) 20% power 62 s	August 15, 2023 15:49:08	CV i vs E Channel 6 Scan 3	2	0.0897274	-4.34803	NaN	NaN	0.566291	53.1154	-17.1245	70.24			(E2) 80% power 21 seconds	August 15, 2023 10:59:32	CV i vs E Channel 8 Scan 1	2	0.0698051	-4.03027	NaN	NaN	0.444075	51.4135	-16.566	67.9795			E2 cleanining 0.1 M H2SO4	August 16, 2023 15:27:36	CV i vs E Channel 5 Scan 8	1	0.499572	-25.4164	NaN	NaN	-6.77135	1083.29	-1329.39
											(E2) 20% power 62 s	August 15, 2023 15:49:08	CV i vs E Channel 7 Scan 1	1	0.199727	4.76166	NaN	NaN	-0.600446	54.2461	-17.2875	71.5336			(E2) 80% power 21 seconds	August 15, 2023 10:59:32	CV i vs E Channel 8 Scan 1	3	-0.140118	-0.238541	NaN	NaN	-2.1318	-3.40282e+38	3.40282e+38	6.80565e+38			E2 cleanining 0.1 M H2SO4	August 16, 2023 15:27:36	CV i vs E Channel 5 Scan 9	1	0.499572	-25.3642	NaN	NaN	-6.61047	1088.67	-1335.97
											(E2) 20% power 62 s	August 15, 2023 15:49:08	CV i vs E Channel 7 Scan 1	2	0.0798054	-4.15782	NaN	NaN	0.498495	54.2461	-17.2875	71.5336			(E2) 80% power 21 seconds	August 15, 2023 10:59:32	CV i vs E Channel 8 Scan 2	1	0.219728	4.90159	NaN	NaN	-0.511169	49.7759	-16.1758	65.9517			E2 cleanining 0.1 M H2SO4	August 16, 2023 15:27:36	CV i vs E Channel 5 Scan 9	2	0.139728	-0.279298	NaN	NaN	-1.21971	1.27164	0.46225
											(E2) 20% power 62 s	August 15, 2023 15:49:08	CV i vs E Channel 7 Scan 2	1	0.199727	4.81249	NaN	NaN	-0.539698	51.8322	-16.8856	68.7178			(E2) 80% power 21 seconds	August 15, 2023 10:59:32	CV i vs E Channel 8 Scan 2	2	0.0698051	-4.08727	NaN	NaN	0.49264	49.7759	-16.1758	65.9517			E2 cleanining 0.1 M H2SO4	August 16, 2023 15:27:36	CV i vs E Channel 5 Scan 9	3	-0.31004	-4.86359	NaN	NaN	-0.646044	1088.67	-1335.97
											(E2) 20% power 62 s	August 15, 2023 15:49:08	CV i vs E Channel 7 Scan 2	2	0.0798054	-4.1741	NaN	NaN	0.540942	51.8322	-16.8856	68.7178			(E2) 80% power 21 seconds	August 15, 2023 10:59:32	CV i vs E Channel 8 Scan 3	1	0.219728	4.84862	NaN	NaN	-0.41075	50.1073	-16.298	66.4053			E2 cleanining 0.1 M H2SO4	August 16, 2023 15:27:36	CV i vs E Channel 5 Scan 10	1	0.499572	-25.1803	NaN	NaN	-6.54687	1081.5	-1327.72
											(E2) 20% power 62 s	August 15, 2023 15:49:08	CV i vs E Channel 7 Scan 3	1	0.209727	4.86971	NaN	NaN	-0.547861	51.8459	-16.8925	68.7384			(E2) 80% power 21 seconds	August 15, 2023 10:59:32	CV i vs E Channel 8 Scan 3	2	0.0698051	-4.14244	NaN	NaN	0.5121	50.1073	-16.298	66.4053			E2 cleanining 0.1 M H2SO4	August 16, 2023 15:27:36	CV i vs E Channel 5 Scan 10	2	0.0798054	-0.319349	NaN	NaN	-1.13255	0.50975	-0.578107
											(E2) 20% power 62 s	August 15, 2023 15:49:08	CV i vs E Channel 7 Scan 3	2	0.0897274	-4.21948	NaN	NaN	0.585418	51.8459	-16.8925	68.7384																	E2 cleanining 0.1 M H2SO4	August 16, 2023 15:27:36	CV i vs E Channel 5 Scan 10	3	-0.320041	-4.78702	NaN	NaN	-0.744549	1081.5	-1327.72
											(E2) 20% power 62 s	August 15, 2023 15:49:08	CV i vs E Channel 8 Scan 1	1	0.209727	4.97715	NaN	NaN	-0.602796	54.3731	-17.854	72.2272																	E2 cleanining 0.1 M H2SO4	August 16, 2023 15:27:36	CV i vs E Channel 6 Scan 1	1	0.499572	-20.6081	NaN	NaN	-4.41004	1142.49	-1330.01
											(E2) 20% power 62 s	August 15, 2023 15:49:08	CV i vs E Channel 8 Scan 1	2	0.0798054	-4.10231	NaN	NaN	0.522324	54.3731	-17.854	72.2272			Measurement	DateTime	Curve	Peak	X	Height	Area	Width	YOffset	MaxSlope	MinSlope	SumSlope			E2 cleanining 0.1 M H2SO4	August 16, 2023 15:27:36	CV i vs E Channel 6 Scan 2	1	0.499572	-23.3637	NaN	NaN	-5.82243	1150.72	-1361.9
											(E2) 20% power 62 s	August 15, 2023 15:49:08	CV i vs E Channel 8 Scan 2	1	0.209727	5.06785	NaN	NaN	-0.530705	53.0791	-17.7982	70.8773			(E3) 80% power 21 seconds	August 15, 2023 12:06:12	CV i vs E Channel 1 Scan 1	1	0.189728	4.80502	NaN	NaN	-0.69608	52.804	-16.3571	69.161			E2 cleanining 0.1 M H2SO4	August 16, 2023 15:27:36	CV i vs E Channel 6 Scan 3	1	0.499572	-24.7444	NaN	NaN	-6.28416	1142.44	-1369.04
											(E2) 20% power 62 s	August 15, 2023 15:49:08	CV i vs E Channel 8 Scan 2	2	0.0897274	-4.1623	NaN	NaN	0.592995	53.0791	-17.7982	70.8773			(E3) 80% power 21 seconds	August 15, 2023 12:06:12	CV i vs E Channel 1 Scan 1	2	0.0698051	-4.4342	NaN	NaN	0.338374	52.804	-16.3571	69.161			E2 cleanining 0.1 M H2SO4	August 16, 2023 15:27:36	CV i vs E Channel 6 Scan 4	1	0.499572	-25.3253	NaN	NaN	-6.58205	1126.48	-1361.77
											(E2) 20% power 62 s	August 15, 2023 15:49:08	CV i vs E Channel 8 Scan 3	1	0.209727	5.11226	NaN	NaN	-0.521558	53.5124	-17.9595	71.472			(E3) 80% power 21 seconds	August 15, 2023 12:06:12	CV i vs E Channel 1 Scan 2	1	0.189728	4.89186	NaN	NaN	-0.620357	52.9404	-16.7806	69.721			E2 cleanining 0.1 M H2SO4	August 16, 2023 15:27:36	CV i vs E Channel 6 Scan 5	1	0.499572	-27.486	NaN	NaN	-4.64317	1123.52	-1364.48
											(E2) 20% power 62 s	August 15, 2023 15:49:08	CV i vs E Channel 8 Scan 3	2	0.0897274	-4.23431	NaN	NaN	0.601765	53.5124	-17.9595	71.472			(E3) 80% power 21 seconds	August 15, 2023 12:06:12	CV i vs E Channel 1 Scan 2	2	0.0798054	-4.48716	NaN	NaN	0.422269	52.9404	-16.7806	69.721			E2 cleanining 0.1 M H2SO4	August 16, 2023 15:27:36	CV i vs E Channel 6 Scan 6	1	0.499572	-25.5015	NaN	NaN	-6.73017	1111.93	-1355.41
																									(E3) 80% power 21 seconds	August 15, 2023 12:06:12	CV i vs E Channel 1 Scan 3	1	0.189728	4.8965	NaN	NaN	-0.60392	53.0235	-16.8432	69.8667			E2 cleanining 0.1 M H2SO4	August 16, 2023 15:27:36	CV i vs E Channel 6 Scan 7	1	0.499572	-25.3531	NaN	NaN	-6.7241	1102.26	-1342.98
											Measurement	DateTime	Curve	Peak	X	Height	Area	Width	YOffset	MaxSlope	MinSlope	SumSlope			(E3) 80% power 21 seconds	August 15, 2023 12:06:12	CV i vs E Channel 1 Scan 3	2	0.0798054	-4.49617	NaN	NaN	0.439584	53.0235	-16.8432	69.8667			E2 cleanining 0.1 M H2SO4	August 16, 2023 15:27:36	CV i vs E Channel 6 Scan 8	1	0.499572	-25.1761	NaN	NaN	-6.61589	1093.16	-1336.44
											(E3) 20% power 62 s	August 15, 2023 16:20:25	CV i vs E Channel 1 Scan 1	1	0.189728	4.95956	NaN	NaN	-0.712328	55.7822	-17.3412	73.1234			(E3) 80% power 21 seconds	August 15, 2023 12:06:12	CV i vs E Channel 2 Scan 1	1	0.189728	4.78886	NaN	NaN	-0.6648	54.5104	-16.8877	71.398			E2 cleanining 0.1 M H2SO4	August 16, 2023 15:27:36	CV i vs E Channel 6 Scan 9	1	0.499572	-24.9833	NaN	NaN	-6.48595	1090	-1332.62
											(E3) 20% power 62 s	August 15, 2023 16:20:25	CV i vs E Channel 1 Scan 1	2	0.0798054	-4.64047	NaN	NaN	0.392433	55.7822	-17.3412	73.1234			(E3) 80% power 21 seconds	August 15, 2023 12:06:12	CV i vs E Channel 2 Scan 1	2	0.0798054	-4.44788	NaN	NaN	0.396111	54.5104	-16.8877	71.398			E2 cleanining 0.1 M H2SO4	August 16, 2023 15:27:36	CV i vs E Channel 6 Scan 9	2	0.139728	-0.305365	NaN	NaN	-1.20004	1.28232	0.43175
											(E3) 20% power 62 s	August 15, 2023 16:20:25	CV i vs E Channel 1 Scan 2	1	0.189728	5.02667	NaN	NaN	-0.649122	54.8271	-17.4214	72.2485			(E3) 80% power 21 seconds	August 15, 2023 12:06:12	CV i vs E Channel 2 Scan 2	1	0.189728	4.87656	NaN	NaN	-0.633002	53.2059	-16.7545	69.9604			E2 cleanining 0.1 M H2SO4	August 16, 2023 15:27:36	CV i vs E Channel 6 Scan 9	3	-0.369963	-5.12562	NaN	NaN	-0.521823	1090	-1332.62
											(E3) 20% power 62 s	August 15, 2023 16:20:25	CV i vs E Channel 1 Scan 2	2	0.0897274	-4.62569	NaN	NaN	0.459241	54.8271	-17.4214	72.2485			(E3) 80% power 21 seconds	August 15, 2023 12:06:12	CV i vs E Channel 2 Scan 2	2	0.0798054	-4.47518	NaN	NaN	0.452922	53.2059	-16.7545	69.9604			E2 cleanining 0.1 M H2SO4	August 16, 2023 15:27:36	CV i vs E Channel 6 Scan 10	1	0.499572	-24.7805	NaN	NaN	-6.35494	1086.47	-1328.93
											(E3) 20% power 62 s	August 15, 2023 16:20:25	CV i vs E Channel 1 Scan 3	1	0.189728	4.97851	NaN	NaN	-0.584323	54.5654	-17.4008	71.9662			(E3) 80% power 21 seconds	August 15, 2023 12:06:12	CV i vs E Channel 2 Scan 3	1	0.189728	4.83381	NaN	NaN	-0.569029	53.0146	-16.7536	69.7682			E2 cleanining 0.1 M H2SO4	August 16, 2023 15:27:36	CV i vs E Channel 6 Scan 10	2	0.0698051	-0.358069	NaN	NaN	-1.0893	0.543571	-0.676571
											(E3) 20% power 62 s	August 15, 2023 16:20:25	CV i vs E Channel 1 Scan 3	2	0.0897274	-4.63313	NaN	NaN	0.474398	54.5654	-17.4008	71.9662			(E3) 80% power 21 seconds	August 15, 2023 12:06:12	CV i vs E Channel 2 Scan 3	2	0.0897274	-4.5041	NaN	NaN	0.504016	53.0146	-16.7536	69.7682			E2 cleanining 0.1 M H2SO4	August 16, 2023 15:27:36	CV i vs E Channel 6 Scan 10	3	-0.359962	-4.60353	NaN	NaN	-0.967617	1086.47	-1328.93
											(E3) 20% power 62 s	August 15, 2023 16:20:25	CV i vs E Channel 2 Scan 1	1	0.189728	4.84706	NaN	NaN	-0.691379	55.2955	-17.1606	72.4561			(E3) 80% power 21 seconds	August 15, 2023 12:06:12	CV i vs E Channel 3 Scan 1	1	0.189728	4.79111	NaN	NaN	-0.680971	54.4484	-16.9085	71.3569			E2 cleanining 0.1 M H2SO4	August 16, 2023 15:27:36	CV i vs E Channel 7 Scan 1	1	-0.349962	0.0345752	NaN	NaN	-0.275378	-3.40282e+38	3.40282e+38
											(E3) 20% power 62 s	August 15, 2023 16:20:25	CV i vs E Channel 2 Scan 1	2	0.0897274	-4.53249	NaN	NaN	0.393603	55.2955	-17.1606	72.4561			(E3) 80% power 21 seconds	August 15, 2023 12:06:12	CV i vs E Channel 3 Scan 1	2	0.0798054	-4.35558	NaN	NaN	0.370283	54.4484	-16.9085	71.3569			E2 cleanining 0.1 M H2SO4	August 16, 2023 15:27:36	CV i vs E Channel 7 Scan 1	2	0.499572	-20.0549	NaN	NaN	-2.99914	1604.84	-1827.5
											(E3) 20% power 62 s	August 15, 2023 16:20:25	CV i vs E Channel 2 Scan 2	1	0.189728	4.88329	NaN	NaN	-0.612407	53.834	-17.0601	70.8941			(E3) 80% power 21 seconds	August 15, 2023 12:06:12	CV i vs E Channel 3 Scan 2	1	0.189728	4.80123	NaN	NaN	-0.595818	52.4334	-16.4752	68.9086			E2 cleanining 0.1 M H2SO4	August 16, 2023 15:27:36	CV i vs E Channel 7 Scan 2	1	0.499572	-24.1499	NaN	NaN	-3.69253	1378.96	-1594.31
											(E3) 20% power 62 s	August 15, 2023 16:20:25	CV i vs E Channel 2 Scan 2	2	0.0897274	-4.5248	NaN	NaN	0.4376	53.834	-17.0601	70.8941			(E3) 80% power 21 seconds	August 15, 2023 12:06:12	CV i vs E Channel 3 Scan 2	2	0.0798054	-4.37816	NaN	NaN	0.424811	52.4334	-16.4752	68.9086			E2 cleanining 0.1 M H2SO4	August 16, 2023 15:27:36	CV i vs E Channel 7 Scan 3	1	0.499572	-24.9378	NaN	NaN	-4.77143	1282.31	-1506.39
											(E3) 20% power 62 s	August 15, 2023 16:20:25	CV i vs E Channel 2 Scan 3	1	0.189728	4.87663	NaN	NaN	-0.591725	53.6869	-16.9584	70.6452			(E3) 80% power 21 seconds	August 15, 2023 12:06:12	CV i vs E Channel 3 Scan 3	1	0.199727	4.80305	NaN	NaN	-0.560776	52.3183	-16.4894	68.8077			E2 cleanining 0.1 M H2SO4	August 16, 2023 15:27:36	CV i vs E Channel 7 Scan 4	1	0.499572	-25.548	NaN	NaN	-5.1087	1216.15	-1447.24
											(E3) 20% power 62 s	August 15, 2023 16:20:25	CV i vs E Channel 2 Scan 3	2	0.0997267	-4.51643	NaN	NaN	0.480108	53.6869	-16.9584	70.6452			(E3) 80% power 21 seconds	August 15, 2023 12:06:12	CV i vs E Channel 3 Scan 3	2	0.0897274	-4.41137	NaN	NaN	0.476852	52.3183	-16.4894	68.8077			E2 cleanining 0.1 M H2SO4	August 16, 2023 15:27:36	CV i vs E Channel 7 Scan 5	1	0.499572	-25.7697	NaN	NaN	-5.31567	1165.48	-1399.3
											(E3) 20% power 62 s	August 15, 2023 16:20:25	CV i vs E Channel 3 Scan 1	1	0.189728	4.87682	NaN	NaN	-0.714952	55.5535	-17.2902	72.8437			(E3) 80% power 21 seconds	August 15, 2023 12:06:12	CV i vs E Channel 4 Scan 1	1	0.189728	4.77231	NaN	NaN	-0.689593	53.7189	-16.7748	70.4937			E2 cleanining 0.1 M H2SO4	August 16, 2023 15:27:36	CV i vs E Channel 7 Scan 6	1	0.499572	-25.7553	NaN	NaN	-5.44305	1121.76	-1355.79
											(E3) 20% power 62 s	August 15, 2023 16:20:25	CV i vs E Channel 3 Scan 1	2	0.0897274	-4.4908	NaN	NaN	0.358252	55.5535	-17.2902	72.8437			(E3) 80% power 21 seconds	August 15, 2023 12:06:12	CV i vs E Channel 4 Scan 1	2	0.0798054	-4.2368	NaN	NaN	0.392642	53.7189	-16.7748	70.4937			E2 cleanining 0.1 M H2SO4	August 16, 2023 15:27:36	CV i vs E Channel 7 Scan 7	1	0.499572	-25.7233	NaN	NaN	-5.47507	1098.59	-1333.31
											(E3) 20% power 62 s	August 15, 2023 16:20:25	CV i vs E Channel 3 Scan 2	1	0.199727	4.90836	NaN	NaN	-0.613734	54.3205	-17.009	71.3295			(E3) 80% power 21 seconds	August 15, 2023 12:06:12	CV i vs E Channel 4 Scan 2	1	0.199727	4.778	NaN	NaN	-0.583028	51.7606	-16.2488	68.0094			E2 cleanining 0.1 M H2SO4	August 16, 2023 15:27:36	CV i vs E Channel 7 Scan 8	1	0.499572	-25.5478	NaN	NaN	-5.4365	1077.92	-1311.18
											(E3) 20% power 62 s	August 15, 2023 16:20:25	CV i vs E Channel 3 Scan 2	2	0.0997267	-4.48805	NaN	NaN	0.434802	54.3205	-17.009	71.3295			(E3) 80% power 21 seconds	August 15, 2023 12:06:12	CV i vs E Channel 4 Scan 2	2	0.0798054	-4.28085	NaN	NaN	0.447284	51.7606	-16.2488	68.0094			E2 cleanining 0.1 M H2SO4	August 16, 2023 15:27:36	CV i vs E Channel 7 Scan 9	1	0.499572	-25.377	NaN	NaN	-5.36079	1067.44	-1298.46
											(E3) 20% power 62 s	August 15, 2023 16:20:25	CV i vs E Channel 3 Scan 3	1	0.199727	4.9152	NaN	NaN	-0.590626	54.2915	-17.0261	71.3176			(E3) 80% power 21 seconds	August 15, 2023 12:06:12	CV i vs E Channel 4 Scan 3	1	0.199727	4.78229	NaN	NaN	-0.557039	51.6717	-16.2441	67.9159			E2 cleanining 0.1 M H2SO4	August 16, 2023 15:27:36	CV i vs E Channel 7 Scan 9	2	0.139728	-0.347964	NaN	NaN	-1.15349	2.00562	1.04818
											(E3) 20% power 62 s	August 15, 2023 16:20:25	CV i vs E Channel 3 Scan 3	2	0.0997267	-4.51244	NaN	NaN	0.454332	54.2915	-17.0261	71.3176			(E3) 80% power 21 seconds	August 15, 2023 12:06:12	CV i vs E Channel 4 Scan 3	2	0.0798054	-4.32063	NaN	NaN	0.474376	51.6717	-16.2441	67.9159			E2 cleanining 0.1 M H2SO4	August 16, 2023 15:27:36	CV i vs E Channel 7 Scan 10	1	0.499572	-25.2286	NaN	NaN	-5.25315	1062.05	-1295.66
											(E3) 20% power 62 s	August 15, 2023 16:20:25	CV i vs E Channel 4 Scan 1	1	0.189728	4.8584	NaN	NaN	-0.692421	56.4008	-17.4229	73.8237			(E3) 80% power 21 seconds	August 15, 2023 12:06:12	CV i vs E Channel 5 Scan 1	1	0.199727	4.75102	NaN	NaN	-0.670352	53.659	-16.644	70.303			E2 cleanining 0.1 M H2SO4	August 16, 2023 15:27:36	CV i vs E Channel 7 Scan 10	2	0.0698051	-0.483001	NaN	NaN	-0.950399	1.29295	-0.173893
											(E3) 20% power 62 s	August 15, 2023 16:20:25	CV i vs E Channel 4 Scan 1	2	0.0897274	-4.53404	NaN	NaN	0.410931	56.4008	-17.4229	73.8237			(E3) 80% power 21 seconds	August 15, 2023 12:06:12	CV i vs E Channel 5 Scan 1	2	0.0698051	-4.14504	NaN	NaN	0.413316	53.659	-16.644	70.303			E2 cleanining 0.1 M H2SO4	August 16, 2023 15:27:36	CV i vs E Channel 8 Scan 1	1	0.499572	-18.7435	NaN	NaN	-2.72881	1738.83	-1876.07
											(E3) 20% power 62 s	August 15, 2023 16:20:25	CV i vs E Channel 4 Scan 2	1	0.199727	4.88427	NaN	NaN	-0.574186	54.7443	-17.1848	71.9291			(E3) 80% power 21 seconds	August 15, 2023 12:06:12	CV i vs E Channel 5 Scan 2	1	0.199727	4.74749	NaN	NaN	-0.575549	51.0022	-16.0266	67.0287			E2 cleanining 0.1 M H2SO4	August 16, 2023 15:27:36	CV i vs E Channel 8 Scan 2	1	0.489573	-23.3468	NaN	NaN	-4.05068	1372.14	-1575.1
											(E3) 20% power 62 s	August 15, 2023 16:20:25	CV i vs E Channel 4 Scan 2	2	0.0997267	-4.53889	NaN	NaN	0.484207	54.7443	-17.1848	71.9291			(E3) 80% power 21 seconds	August 15, 2023 12:06:12	CV i vs E Channel 5 Scan 2	2	0.0798054	-4.17614	NaN	NaN	0.464828	51.0022	-16.0266	67.0287			E2 cleanining 0.1 M H2SO4	August 16, 2023 15:27:36	CV i vs E Channel 8 Scan 3	1	0.489573	-25.5226	NaN	NaN	-4.41985	1245.5	-1458.6
											(E3) 20% power 62 s	August 15, 2023 16:20:25	CV i vs E Channel 4 Scan 3	1	0.199727	4.88829	NaN	NaN	-0.549323	54.5899	-17.1897	71.7796			(E3) 80% power 21 seconds	August 15, 2023 12:06:12	CV i vs E Channel 5 Scan 3	1	0.199727	4.75864	NaN	NaN	-0.552179	50.933	-16.0287	66.9618			E2 cleanining 0.1 M H2SO4	August 16, 2023 15:27:36	CV i vs E Channel 8 Scan 4	1	0.489573	-25.9896	NaN	NaN	-4.76962	1157.6	-1376.86
											(E3) 20% power 62 s	August 15, 2023 16:20:25	CV i vs E Channel 4 Scan 3	2	0.0997267	-4.55675	NaN	NaN	0.502499	54.5899	-17.1897	71.7796			(E3) 80% power 21 seconds	August 15, 2023 12:06:12	CV i vs E Channel 5 Scan 3	2	0.0798054	-4.24436	NaN	NaN	0.491373	50.933	-16.0287	66.9618			E2 cleanining 0.1 M H2SO4	August 16, 2023 15:27:36	CV i vs E Channel 8 Scan 5	1	0.499572	-26.274	NaN	NaN	-4.76419	1087.72	-1308.49
											(E3) 20% power 62 s	August 15, 2023 16:20:25	CV i vs E Channel 5 Scan 1	1	0.199727	4.8414	NaN	NaN	-0.681999	56.0895	-17.3184	73.4079			(E3) 80% power 21 seconds	August 15, 2023 12:06:12	CV i vs E Channel 6 Scan 1	1	0.199727	4.79367	NaN	NaN	-0.6657	53.5722	-16.7641	70.3363			E2 cleanining 0.1 M H2SO4	August 16, 2023 15:27:36	CV i vs E Channel 8 Scan 6	1	0.499572	-26.2273	NaN	NaN	-4.81177	1044.45	-1265.74
											(E3) 20% power 62 s	August 15, 2023 16:20:25	CV i vs E Channel 5 Scan 1	2	0.0897274	-4.47762	NaN	NaN	0.445969	56.0895	-17.3184	73.4079			(E3) 80% power 21 seconds	August 15, 2023 12:06:12	CV i vs E Channel 6 Scan 1	2	0.0698051	-4.11419	NaN	NaN	0.448514	53.5722	-16.7641	70.3363			E2 cleanining 0.1 M H2SO4	August 16, 2023 15:27:36	CV i vs E Channel 8 Scan 7	1	0.499572	-26.0836	NaN	NaN	-4.81344	1019.17	-1239.96
											(E3) 20% power 62 s	August 15, 2023 16:20:25	CV i vs E Channel 5 Scan 2	1	0.199727	4.86815	NaN	NaN	-0.583159	54.2732	-17.1457	71.4189			(E3) 80% power 21 seconds	August 15, 2023 12:06:12	CV i vs E Channel 6 Scan 2	1	0.199727	4.80036	NaN	NaN	-0.574732	51.0748	-16.2265	67.3013			E2 cleanining 0.1 M H2SO4	August 16, 2023 15:27:36	CV i vs E Channel 8 Scan 8	1	0.499572	-25.8839	NaN	NaN	-4.81139	998.01	-1217.63
											(E3) 20% power 62 s	August 15, 2023 16:20:25	CV i vs E Channel 5 Scan 2	2	0.0997267	-4.48203	NaN	NaN	0.522242	54.2732	-17.1457	71.4189			(E3) 80% power 21 seconds	August 15, 2023 12:06:12	CV i vs E Channel 6 Scan 2	2	0.0798054	-4.14619	NaN	NaN	0.50889	51.0748	-16.2265	67.3013			E2 cleanining 0.1 M H2SO4	August 16, 2023 15:27:36	CV i vs E Channel 8 Scan 9	1	0.499572	-25.8311	NaN	NaN	-4.69264	1002.54	-1224.54
											(E3) 20% power 62 s	August 15, 2023 16:20:25	CV i vs E Channel 5 Scan 3	1	0.199727	4.86931	NaN	NaN	-0.55785	54.0173	-17.0955	71.1128			(E3) 80% power 21 seconds	August 15, 2023 12:06:12	CV i vs E Channel 6 Scan 3	1	0.199727	4.81638	NaN	NaN	-0.554325	51.0995	-16.2303	67.3298			E2 cleanining 0.1 M H2SO4	August 16, 2023 15:27:36	CV i vs E Channel 8 Scan 10	1	0.499572	-25.658	NaN	NaN	-4.6225	988.043	-1208.21
											(E3) 20% power 62 s	August 15, 2023 16:20:25	CV i vs E Channel 5 Scan 3	2	0.0997267	-4.50849	NaN	NaN	0.543603	54.0173	-17.0955	71.1128			(E3) 80% power 21 seconds	August 15, 2023 12:06:12	CV i vs E Channel 6 Scan 3	2	0.0798054	-4.22529	NaN	NaN	0.535721	51.0995	-16.2303	67.3298			E2 cleanining 0.1 M H2SO4	August 16, 2023 15:27:36	CV i vs E Channel 8 Scan 10	2	0.0798054	-0.668522	NaN	NaN	-0.796158	1.91368	0.265857
											(E3) 20% power 62 s	August 15, 2023 16:20:25	CV i vs E Channel 6 Scan 1	1	0.199727	4.77232	NaN	NaN	-0.6619	54.5976	-17.0083	71.6059			(E3) 80% power 21 seconds	August 15, 2023 12:06:12	CV i vs E Channel 7 Scan 1	1	0.199727	4.74359	NaN	NaN	-0.596262	52.5232	-16.6784	69.2016
											(E3) 20% power 62 s	August 15, 2023 16:20:25	CV i vs E Channel 6 Scan 1	2	0.0897274	-4.26051	NaN	NaN	0.463798	54.5976	-17.0083	71.6059			(E3) 80% power 21 seconds	August 15, 2023 12:06:12	CV i vs E Channel 7 Scan 1	2	0.0698051	-3.99118	NaN	NaN	0.450633	52.5232	-16.6784	69.2016
											(E3) 20% power 62 s	August 15, 2023 16:20:25	CV i vs E Channel 6 Scan 2	1	0.199727	4.84028	NaN	NaN	-0.609313	52.536	-16.7779	69.3139			(E3) 80% power 21 seconds	August 15, 2023 12:06:12	CV i vs E Channel 7 Scan 1	3	-0.150118	-0.216172	NaN	NaN	-1.94021	-3.40282e+38	3.40282e+38	6.80565e+38			Measurement	DateTime	Curve	Peak	X	Height	Area	Width	YOffset	MaxSlope	MinSlope
											(E3) 20% power 62 s	August 15, 2023 16:20:25	CV i vs E Channel 6 Scan 2	2	0.0897274	-4.27726	NaN	NaN	0.508627	52.536	-16.7779	69.3139			(E3) 80% power 21 seconds	August 15, 2023 12:06:12	CV i vs E Channel 7 Scan 2	1	0.209727	4.79057	NaN	NaN	-0.528268	49.9722	-16.226	66.1982			E3 cleanining 0.1 M H2SO4	August 16, 2023 16:29:42	CV i vs E Channel 2 Scan 1	1	0.499572	-22.5417	NaN	NaN	-5.45137	1161.51	-1369.94
											(E3) 20% power 62 s	August 15, 2023 16:20:25	CV i vs E Channel 6 Scan 3	1	0.199727	4.7949	NaN	NaN	-0.537422	52.2354	-16.6885	68.9239			(E3) 80% power 21 seconds	August 15, 2023 12:06:12	CV i vs E Channel 7 Scan 2	2	0.0698051	-4.04513	NaN	NaN	0.494749	49.9722	-16.226	66.1982			E3 cleanining 0.1 M H2SO4	August 16, 2023 16:29:42	CV i vs E Channel 2 Scan 2	1	0.499572	-25.3252	NaN	NaN	-5.96333	1196.9	-1441.6
											(E3) 20% power 62 s	August 15, 2023 16:20:25	CV i vs E Channel 6 Scan 3	2	0.0897274	-4.31085	NaN	NaN	0.52863	52.2354	-16.6885	68.9239			(E3) 80% power 21 seconds	August 15, 2023 12:06:12	CV i vs E Channel 7 Scan 3	1	0.209727	4.80329	NaN	NaN	-0.500936	50.0108	-16.2485	66.2593			E3 cleanining 0.1 M H2SO4	August 16, 2023 16:29:42	CV i vs E Channel 2 Scan 3	1	0.499572	-26.2697	NaN	NaN	-6.43355	1179.7	-1436.65
											(E3) 20% power 62 s	August 15, 2023 16:20:25	CV i vs E Channel 7 Scan 1	1	0.199727	4.83145	NaN	NaN	-0.674204	54.3059	-17.2571	71.563			(E3) 80% power 21 seconds	August 15, 2023 12:06:12	CV i vs E Channel 7 Scan 3	2	0.0698051	-4.11448	NaN	NaN	0.518284	50.0108	-16.2485	66.2593			E3 cleanining 0.1 M H2SO4	August 16, 2023 16:29:42	CV i vs E Channel 2 Scan 4	1	0.499572	-26.6268	NaN	NaN	-6.69729	1164.21	-1427.76
											(E3) 20% power 62 s	August 15, 2023 16:20:25	CV i vs E Channel 7 Scan 1	2	0.0798054	-4.21861	NaN	NaN	0.467015	54.3059	-17.2571	71.563			(E3) 80% power 21 seconds	August 15, 2023 12:06:12	CV i vs E Channel 8 Scan 1	1	0.199727	4.73485	NaN	NaN	-0.622421	50.7383	-16.3605	67.0987			E3 cleanining 0.1 M H2SO4	August 16, 2023 16:29:42	CV i vs E Channel 2 Scan 5	1	0.499572	-26.58	NaN	NaN	-6.81614	1143.89	-1408.86
											(E3) 20% power 62 s	August 15, 2023 16:20:25	CV i vs E Channel 7 Scan 2	1	0.209727	4.8885	NaN	NaN	-0.60289	52.1168	-16.8692	68.986			(E3) 80% power 21 seconds	August 15, 2023 12:06:12	CV i vs E Channel 8 Scan 1	2	0.0598049	-3.8203	NaN	NaN	0.405778	50.7383	-16.3605	67.0987			E3 cleanining 0.1 M H2SO4	August 16, 2023 16:29:42	CV i vs E Channel 2 Scan 6	1	0.499572	-28.4377	NaN	NaN	-4.78014	1118.38	-1381.39
											(E3) 20% power 62 s	August 15, 2023 16:20:25	CV i vs E Channel 7 Scan 2	2	0.0897274	-4.25345	NaN	NaN	0.542672	52.1168	-16.8692	68.986			(E3) 80% power 21 seconds	August 15, 2023 12:06:12	CV i vs E Channel 8 Scan 2	1	0.209727	4.7343	NaN	NaN	-0.495455	48.4525	-15.9102	64.3627			E3 cleanining 0.1 M H2SO4	August 16, 2023 16:29:42	CV i vs E Channel 2 Scan 7	1	0.509494	-19.7713	NaN	NaN	-9.94026	1093.72	-1352.83
											(E3) 20% power 62 s	August 15, 2023 16:20:25	CV i vs E Channel 7 Scan 3	1	0.209727	4.90167	NaN	NaN	-0.576671	52.1059	-16.8921	68.998			(E3) 80% power 21 seconds	August 15, 2023 12:06:12	CV i vs E Channel 8 Scan 2	2	0.0698051	-3.88165	NaN	NaN	0.474751	48.4525	-15.9102	64.3627			E3 cleanining 0.1 M H2SO4	August 16, 2023 16:29:42	CV i vs E Channel 2 Scan 8	1	0.509494	-19.6451	NaN	NaN	-9.89577	1070.83	-1326.57
											(E3) 20% power 62 s	August 15, 2023 16:20:25	CV i vs E Channel 7 Scan 3	2	0.0897274	-4.30733	NaN	NaN	0.564876	52.1059	-16.8921	68.998			(E3) 80% power 21 seconds	August 15, 2023 12:06:12	CV i vs E Channel 8 Scan 3	1	0.209727	4.76483	NaN	NaN	-0.479925	48.7849	-15.9869	64.7718			E3 cleanining 0.1 M H2SO4	August 16, 2023 16:29:42	CV i vs E Channel 2 Scan 9	1	0.519494	-13.6527	NaN	NaN	-8.8372	1063.2	-1317.49
											(E3) 20% power 62 s	August 15, 2023 16:20:25	CV i vs E Channel 8 Scan 1	1	0.199727	4.86581	NaN	NaN	-0.675373	53.536	-17.3527	70.8887			(E3) 80% power 21 seconds	August 15, 2023 12:06:12	CV i vs E Channel 8 Scan 3	2	0.0698051	-3.96667	NaN	NaN	0.498207	48.7849	-15.9869	64.7718			E3 cleanining 0.1 M H2SO4	August 16, 2023 16:29:42	CV i vs E Channel 2 Scan 9	2	0.0698051	-0.354437	NaN	NaN	-0.903343	0.778429	-0.55625
											(E3) 20% power 62 s	August 15, 2023 16:20:25	CV i vs E Channel 8 Scan 1	2	0.0798054	-4.20753	NaN	NaN	0.47815	53.536	-17.3527	70.8887																	E3 cleanining 0.1 M H2SO4	August 16, 2023 16:29:42	CV i vs E Channel 2 Scan 9	3	-0.349962	-4.42944	NaN	NaN	-0.887069	1063.2	-1317.49
											(E3) 20% power 62 s	August 15, 2023 16:20:25	CV i vs E Channel 8 Scan 2	1	0.209727	4.93352	NaN	NaN	-0.601836	51.5176	-17.0228	68.5404																	E3 cleanining 0.1 M H2SO4	August 16, 2023 16:29:42	CV i vs E Channel 2 Scan 10	1	0.509494	-19.1564	NaN	NaN	-9.47374	1053.82	-1306.27
											(E3) 20% power 62 s	August 15, 2023 16:20:25	CV i vs E Channel 8 Scan 2	2	0.0798054	-4.24853	NaN	NaN	0.52778	51.5176	-17.0228	68.5404			Measurement	DateTime	Curve	Peak	X	Height	Area	Width	YOffset	MaxSlope	MinSlope	SumSlope			E3 cleanining 0.1 M H2SO4	August 16, 2023 16:29:42	CV i vs E Channel 3 Scan 1	1	0.499572	-20.4557	NaN	NaN	-4.61631	969.467	-1151.55
											(E3) 20% power 62 s	August 15, 2023 16:20:25	CV i vs E Channel 8 Scan 3	1	0.209727	4.94673	NaN	NaN	-0.578345	51.5305	-17.0229	68.5534			(E1) 80% power 62s	August 04, 2023 15:56:50	CV i vs E Channel 1 Scan 1	1	0.189728	4.94173	NaN	NaN	-0.713052	55.0324	-17.9707	73.0031			E3 cleanining 0.1 M H2SO4	August 16, 2023 16:29:42	CV i vs E Channel 3 Scan 2	1	0.499572	-23.3111	NaN	NaN	-5.99183	1060.29	-1278.68
											(E3) 20% power 62 s	August 15, 2023 16:20:25	CV i vs E Channel 8 Scan 3	2	0.0798054	-4.30991	NaN	NaN	0.55421	51.5305	-17.0229	68.5534			(E1) 80% power 62s	August 04, 2023 15:56:50	CV i vs E Channel 1 Scan 1	2	0.0897274	-4.64477	NaN	NaN	0.524094	55.0324	-17.9707	73.0031			E3 cleanining 0.1 M H2SO4	August 16, 2023 16:29:42	CV i vs E Channel 3 Scan 3	1	0.499572	-24.8888	NaN	NaN	-6.22796	1094.93	-1332.88
																									(E1) 80% power 62s	August 04, 2023 15:56:50	CV i vs E Channel 1 Scan 2	1	0.189728	4.95938	NaN	NaN	-0.647023	54.4784	-18.2484	72.7268			E3 cleanining 0.1 M H2SO4	August 16, 2023 16:29:42	CV i vs E Channel 3 Scan 4	1	0.499572	-25.6418	NaN	NaN	-6.39959	1110.24	-1359.66
											Measurement	DateTime	Curve	Peak	X	Height	Area	Width	YOffset	MaxSlope	MinSlope	SumSlope			(E1) 80% power 62s	August 04, 2023 15:56:50	CV i vs E Channel 1 Scan 2	2	0.0897274	-4.6542	NaN	NaN	0.564475	54.4784	-18.2484	72.7268			E3 cleanining 0.1 M H2SO4	August 16, 2023 16:29:42	CV i vs E Channel 3 Scan 5	1	0.499572	-27.1052	NaN	NaN	-5.31009	1112.62	-1368.07
											(E1) 50% power 62s	August 03, 2023 16:18:51	CV i vs E Channel 1 Scan 1	1	0.189728	4.89078	NaN	NaN	-0.679549	55.3594	-17.3921	72.7514			(E1) 80% power 62s	August 04, 2023 15:56:50	CV i vs E Channel 1 Scan 3	1	0.199727	4.9529	NaN	NaN	-0.646019	54.5828	-18.0978	72.6807			E3 cleanining 0.1 M H2SO4	August 16, 2023 16:29:42	CV i vs E Channel 3 Scan 6	1	0.499572	-27.1646	NaN	NaN	-5.27882	1123.61	-1383.92
											(E1) 50% power 62s	August 03, 2023 16:18:51	CV i vs E Channel 1 Scan 1	2	0.0897274	-4.6196	NaN	NaN	0.510132	55.3594	-17.3921	72.7514			(E1) 80% power 62s	August 04, 2023 15:56:50	CV i vs E Channel 1 Scan 3	2	0.0897274	-4.60753	NaN	NaN	0.561381	54.5828	-18.0978	72.6807			E3 cleanining 0.1 M H2SO4	August 16, 2023 16:29:42	CV i vs E Channel 3 Scan 7	1	0.499572	-27.1368	NaN	NaN	-5.288	1124.11	-1385.95
											(E1) 50% power 62s	August 03, 2023 16:18:51	CV i vs E Channel 1 Scan 2	1	0.189728	4.92949	NaN	NaN	-0.580934	55.0916	-17.6686	72.7602			(E1) 80% power 62s	August 04, 2023 15:56:50	CV i vs E Channel 2 Scan 1	1	0.189728	4.89936	NaN	NaN	-0.700769	55.7841	-17.8524	73.6365			E3 cleanining 0.1 M H2SO4	August 16, 2023 16:29:42	CV i vs E Channel 3 Scan 8	1	0.499572	-27.0118	NaN	NaN	-5.32051	1108.23	-1368
											(E1) 50% power 62s	August 03, 2023 16:18:51	CV i vs E Channel 1 Scan 2	2	0.0897274	-4.62842	NaN	NaN	0.542222	55.0916	-17.6686	72.7602			(E1) 80% power 62s	August 04, 2023 15:56:50	CV i vs E Channel 2 Scan 1	2	0.0997267	-4.63028	NaN	NaN	0.562869	55.7841	-17.8524	73.6365			E3 cleanining 0.1 M H2SO4	August 16, 2023 16:29:42	CV i vs E Channel 3 Scan 9	1	0.499572	-26.8551	NaN	NaN	-5.29695	1096.38	-1353.98
											(E1) 50% power 62s	August 03, 2023 16:18:51	CV i vs E Channel 1 Scan 3	1	0.189728	4.93552	NaN	NaN	-0.563741	55.1299	-17.6826	72.8124			(E1) 80% power 62s	August 04, 2023 15:56:50	CV i vs E Channel 2 Scan 2	1	0.189728	4.95617	NaN	NaN	-0.614857	55.3793	-18.031	73.4103			E3 cleanining 0.1 M H2SO4	August 16, 2023 16:29:42	CV i vs E Channel 3 Scan 9	2	0.129727	-0.228673	NaN	NaN	-0.857497	1.09332	0.368373
											(E1) 50% power 62s	August 03, 2023 16:18:51	CV i vs E Channel 1 Scan 3	2	0.0897274	-4.61215	NaN	NaN	0.548842	55.1299	-17.6826	72.8124			(E1) 80% power 62s	August 04, 2023 15:56:50	CV i vs E Channel 2 Scan 2	2	0.0997267	-4.64572	NaN	NaN	0.606305	55.3793	-18.031	73.4103			E3 cleanining 0.1 M H2SO4	August 16, 2023 16:29:42	CV i vs E Channel 3 Scan 9	3	-0.30004	-4.68987	NaN	NaN	-0.502189	1096.38	-1353.98
											(E1) 50% power 62s	August 03, 2023 16:18:51	CV i vs E Channel 2 Scan 1	1	0.189728	4.82999	NaN	NaN	-0.658818	55.7114	-17.3886	73.1			(E1) 80% power 62s	August 04, 2023 15:56:50	CV i vs E Channel 2 Scan 3	1	0.199727	4.92175	NaN	NaN	-0.553975	55.4537	-17.8701	73.3238			E3 cleanining 0.1 M H2SO4	August 16, 2023 16:29:42	CV i vs E Channel 3 Scan 10	1	0.499572	-26.6899	NaN	NaN	-5.2261	1090.38	-1346.75
											(E1) 50% power 62s	August 03, 2023 16:18:51	CV i vs E Channel 2 Scan 1	2	0.0897274	-4.51937	NaN	NaN	0.482325	55.7114	-17.3886	73.1			(E1) 80% power 62s	August 04, 2023 15:56:50	CV i vs E Channel 2 Scan 3	2	0.0997267	-4.64294	NaN	NaN	0.611623	55.4537	-17.8701	73.3238			E3 cleanining 0.1 M H2SO4	August 16, 2023 16:29:42	CV i vs E Channel 4 Scan 1	1	0.499572	-20.185	NaN	NaN	-4.29326	953.469	-1127.42
											(E1) 50% power 62s	August 03, 2023 16:18:51	CV i vs E Channel 2 Scan 1	3	-0.28004	-0.0159221	NaN	NaN	-1.48853	-3.40282e+38	3.40282e+38	6.80565e+38			(E1) 80% power 62s	August 04, 2023 15:56:50	CV i vs E Channel 3 Scan 1	1	0.199727	4.81343	NaN	NaN	-0.654846	55.9363	-17.6996	73.6358			E3 cleanining 0.1 M H2SO4	August 16, 2023 16:29:42	CV i vs E Channel 4 Scan 2	1	0.499572	-24.5102	NaN	NaN	-3.67741	1056.78	-1269.55
											(E1) 50% power 62s	August 03, 2023 16:18:51	CV i vs E Channel 2 Scan 2	1	0.189728	4.8677	NaN	NaN	-0.569592	54.7157	-17.3951	72.1107			(E1) 80% power 62s	August 04, 2023 15:56:50	CV i vs E Channel 3 Scan 1	2	0.0997267	-4.56908	NaN	NaN	0.553876	55.9363	-17.6996	73.6358			E3 cleanining 0.1 M H2SO4	August 16, 2023 16:29:42	CV i vs E Channel 4 Scan 3	1	0.499572	-25.9604	NaN	NaN	-3.87327	1092.71	-1325.15
											(E1) 50% power 62s	August 03, 2023 16:18:51	CV i vs E Channel 2 Scan 2	2	0.0897274	-4.52633	NaN	NaN	0.525096	54.7157	-17.3951	72.1107			(E1) 80% power 62s	August 04, 2023 15:56:50	CV i vs E Channel 3 Scan 2	1	0.199727	4.87491	NaN	NaN	-0.569751	55.1886	-17.7442	72.9328			E3 cleanining 0.1 M H2SO4	August 16, 2023 16:29:42	CV i vs E Channel 4 Scan 4	1	0.499572	-26.021	NaN	NaN	-4.77868	1119.46	-1365.6
											(E1) 50% power 62s	August 03, 2023 16:18:51	CV i vs E Channel 2 Scan 3	1	0.189728	4.87731	NaN	NaN	-0.559368	54.5558	-17.4402	71.996			(E1) 80% power 62s	August 04, 2023 15:56:50	CV i vs E Channel 3 Scan 2	2	0.0997267	-4.57621	NaN	NaN	0.596301	55.1886	-17.7442	72.9328			E3 cleanining 0.1 M H2SO4	August 16, 2023 16:29:42	CV i vs E Channel 4 Scan 5	1	0.499572	-26.5371	NaN	NaN	-4.8964	1125.78	-1379.63
											(E1) 50% power 62s	August 03, 2023 16:18:51	CV i vs E Channel 2 Scan 3	2	0.0897274	-4.53281	NaN	NaN	0.528959	54.5558	-17.4402	71.996			(E1) 80% power 62s	August 04, 2023 15:56:50	CV i vs E Channel 3 Scan 3	1	0.199727	4.88312	NaN	NaN	-0.547769	55.1615	-17.7512	72.9127			E3 cleanining 0.1 M H2SO4	August 16, 2023 16:29:42	CV i vs E Channel 4 Scan 6	1	0.499572	-26.673	NaN	NaN	-4.91311	1131.96	-1390.45
											(E1) 50% power 62s	August 03, 2023 16:18:51	CV i vs E Channel 3 Scan 1	1	0.189728	4.76879	NaN	NaN	-0.600379	55.2085	-17.3639	72.5724			(E1) 80% power 62s	August 04, 2023 15:56:50	CV i vs E Channel 3 Scan 3	2	0.0997267	-4.58523	NaN	NaN	0.610085	55.1615	-17.7512	72.9127			E3 cleanining 0.1 M H2SO4	August 16, 2023 16:29:42	CV i vs E Channel 4 Scan 7	1	0.499572	-26.6736	NaN	NaN	-4.91576	1138.05	-1398.83
											(E1) 50% power 62s	August 03, 2023 16:18:51	CV i vs E Channel 3 Scan 1	2	0.0798054	-4.42922	NaN	NaN	0.500517	55.2085	-17.3639	72.5724			(E1) 80% power 62s	August 04, 2023 15:56:50	CV i vs E Channel 4 Scan 1	1	0.199727	4.80998	NaN	NaN	-0.656496	56.0606	-17.6308	73.6913			E3 cleanining 0.1 M H2SO4	August 16, 2023 16:29:42	CV i vs E Channel 4 Scan 8	1	0.499572	-26.6989	NaN	NaN	-4.96012	1132.43	-1393.24
											(E1) 50% power 62s	August 03, 2023 16:18:51	CV i vs E Channel 3 Scan 2	1	0.189728	4.81079	NaN	NaN	-0.51073	54.2057	-17.4237	71.6295			(E1) 80% power 62s	August 04, 2023 15:56:50	CV i vs E Channel 4 Scan 1	2	0.0997267	-4.54333	NaN	NaN	0.534227	56.0606	-17.6308	73.6913			E3 cleanining 0.1 M H2SO4	August 16, 2023 16:29:42	CV i vs E Channel 4 Scan 9	1	0.499572	-26.6523	NaN	NaN	-4.97238	1128.75	-1388.59
											(E1) 50% power 62s	August 03, 2023 16:18:51	CV i vs E Channel 3 Scan 2	2	0.0897274	-4.46143	NaN	NaN	0.562909	54.2057	-17.4237	71.6295			(E1) 80% power 62s	August 04, 2023 15:56:50	CV i vs E Channel 4 Scan 2	1	0.199727	4.86775	NaN	NaN	-0.561445	55.2935	-17.7305	73.024			E3 cleanining 0.1 M H2SO4	August 16, 2023 16:29:42	CV i vs E Channel 4 Scan 10	1	0.499572	-26.6409	NaN	NaN	-5.01665	1117.35	-1375.07
											(E1) 50% power 62s	August 03, 2023 16:18:51	CV i vs E Channel 3 Scan 3	1	0.189728	4.87198	NaN	NaN	-0.554941	54.0119	-17.4226	71.4345			(E1) 80% power 62s	August 04, 2023 15:56:50	CV i vs E Channel 4 Scan 2	2	0.0997267	-4.55369	NaN	NaN	0.585411	55.2935	-17.7305	73.024			E3 cleanining 0.1 M H2SO4	August 16, 2023 16:29:42	CV i vs E Channel 5 Scan 1	1	0.499572	-21.0121	NaN	NaN	-2.87628	1021.13	-1195.62
											(E1) 50% power 62s	August 03, 2023 16:18:51	CV i vs E Channel 3 Scan 3	2	0.0897274	-4.48456	NaN	NaN	0.572117	54.0119	-17.4226	71.4345			(E1) 80% power 62s	August 04, 2023 15:56:50	CV i vs E Channel 4 Scan 3	1	0.199727	4.85483	NaN	NaN	-0.530878	55.0799	-17.6563	72.7362			E3 cleanining 0.1 M H2SO4	August 16, 2023 16:29:42	CV i vs E Channel 5 Scan 2	1	0.499572	-24.0727	NaN	NaN	-3.60988	1077.86	-1285.13
											(E1) 50% power 62s	August 03, 2023 16:18:51	CV i vs E Channel 4 Scan 1	1	0.189728	4.84892	NaN	NaN	-0.660445	55.9086	-17.5196	73.4282			(E1) 80% power 62s	August 04, 2023 15:56:50	CV i vs E Channel 4 Scan 3	2	0.0997267	-4.56684	NaN	NaN	0.595562	55.0799	-17.6563	72.7362			E3 cleanining 0.1 M H2SO4	August 16, 2023 16:29:42	CV i vs E Channel 5 Scan 3	1	0.499572	-25.7188	NaN	NaN	-3.76535	1101.01	-1327.11
											(E1) 50% power 62s	August 03, 2023 16:18:51	CV i vs E Channel 4 Scan 1	2	0.0897274	-4.49571	NaN	NaN	0.525567	55.9086	-17.5196	73.4282			(E1) 80% power 62s	August 04, 2023 15:56:50	CV i vs E Channel 5 Scan 1	1	0.199727	4.83782	NaN	NaN	-0.658831	56.424	-17.8052	74.2292			E3 cleanining 0.1 M H2SO4	August 16, 2023 16:29:42	CV i vs E Channel 5 Scan 4	1	0.499572	-26.6996	NaN	NaN	-3.89322	1111.93	-1350.15
											(E1) 50% power 62s	August 03, 2023 16:18:51	CV i vs E Channel 4 Scan 2	1	0.189728	4.89852	NaN	NaN	-0.580293	54.54	-17.5193	72.0593			(E1) 80% power 62s	August 04, 2023 15:56:50	CV i vs E Channel 5 Scan 1	2	0.0997267	-4.5297	NaN	NaN	0.5402	56.424	-17.8052	74.2292			E3 cleanining 0.1 M H2SO4	August 16, 2023 16:29:42	CV i vs E Channel 5 Scan 5	1	0.499572	-26.3944	NaN	NaN	-4.7921	1115.09	-1361.05
											(E1) 50% power 62s	August 03, 2023 16:18:51	CV i vs E Channel 4 Scan 2	2	0.0897274	-4.51716	NaN	NaN	0.564329	54.54	-17.5193	72.0593			(E1) 80% power 62s	August 04, 2023 15:56:50	CV i vs E Channel 5 Scan 2	1	0.199727	4.89735	NaN	NaN	-0.563105	55.3907	-17.8333	73.224			E3 cleanining 0.1 M H2SO4	August 16, 2023 16:29:42	CV i vs E Channel 5 Scan 6	1	0.499572	-26.5756	NaN	NaN	-4.83069	1117.33	-1367.8
											(E1) 50% power 62s	August 03, 2023 16:18:51	CV i vs E Channel 4 Scan 3	1	0.189728	4.901	NaN	NaN	-0.560067	54.3647	-17.479	71.8438			(E1) 80% power 62s	August 04, 2023 15:56:50	CV i vs E Channel 5 Scan 2	2	0.0997267	-4.53281	NaN	NaN	0.581888	55.3907	-17.8333	73.224			E3 cleanining 0.1 M H2SO4	August 16, 2023 16:29:42	CV i vs E Channel 5 Scan 7	1	0.499572	-26.5812	NaN	NaN	-4.87366	1118.14	-1371.17
											(E1) 50% power 62s	August 03, 2023 16:18:51	CV i vs E Channel 4 Scan 3	2	0.0897274	-4.54023	NaN	NaN	0.577583	54.3647	-17.479	71.8438			(E1) 80% power 62s	August 04, 2023 15:56:50	CV i vs E Channel 5 Scan 3	1	0.199727	4.90432	NaN	NaN	-0.540655	55.2897	-17.857	73.1467			E3 cleanining 0.1 M H2SO4	August 16, 2023 16:29:42	CV i vs E Channel 5 Scan 8	1	0.499572	-26.6154	NaN	NaN	-4.93633	1110.4	-1363.31
											(E1) 50% power 62s	August 03, 2023 16:18:51	CV i vs E Channel 5 Scan 1	1	0.189728	4.82282	NaN	NaN	-0.657562	55.0094	-17.4525	72.462			(E1) 80% power 62s	August 04, 2023 15:56:50	CV i vs E Channel 5 Scan 3	2	0.0997267	-4.55197	NaN	NaN	0.597188	55.2897	-17.857	73.1467			E3 cleanining 0.1 M H2SO4	August 16, 2023 16:29:42	CV i vs E Channel 5 Scan 9	1	0.499572	-26.5109	NaN	NaN	-4.99173	1102.64	-1354.61
											(E1) 50% power 62s	August 03, 2023 16:18:51	CV i vs E Channel 5 Scan 1	2	0.0897274	-4.38994	NaN	NaN	0.524369	55.0094	-17.4525	72.462			(E1) 80% power 62s	August 04, 2023 15:56:50	CV i vs E Channel 6 Scan 1	1	0.199727	4.67744	NaN	NaN	-0.565199	55.1015	-17.376	72.4775			E3 cleanining 0.1 M H2SO4	August 16, 2023 16:29:42	CV i vs E Channel 5 Scan 10	1	0.499572	-26.4533	NaN	NaN	-5.04602	1088.7	-1338.13
											(E1) 50% power 62s	August 03, 2023 16:18:51	CV i vs E Channel 5 Scan 2	1	0.189728	4.87518	NaN	NaN	-0.575305	54.0574	-17.4798	71.5373			(E1) 80% power 62s	August 04, 2023 15:56:50	CV i vs E Channel 6 Scan 1	2	0.0997267	-4.37263	NaN	NaN	0.520842	55.1015	-17.376	72.4775			E3 cleanining 0.1 M H2SO4	August 16, 2023 16:29:42	CV i vs E Channel 6 Scan 1	1	0.499572	-21.1087	NaN	NaN	-2.88227	1110.05	-1289.54
											(E1) 50% power 62s	August 03, 2023 16:18:51	CV i vs E Channel 5 Scan 2	2	0.0897274	-4.41077	NaN	NaN	0.562655	54.0574	-17.4798	71.5373			(E1) 80% power 62s	August 04, 2023 15:56:50	CV i vs E Channel 6 Scan 1	3	-0.150118	-0.0704197	NaN	NaN	-1.71565	-3.40282e+38	3.40282e+38	6.80565e+38			E3 cleanining 0.1 M H2SO4	August 16, 2023 16:29:42	CV i vs E Channel 6 Scan 2	1	0.499572	-22.5636	NaN	NaN	-5.49187	1124.3	-1330.06
											(E1) 50% power 62s	August 03, 2023 16:18:51	CV i vs E Channel 5 Scan 3	1	0.189728	4.87404	NaN	NaN	-0.552618	54.0021	-17.43	71.4321			(E1) 80% power 62s	August 04, 2023 15:56:50	CV i vs E Channel 6 Scan 2	1	0.199727	4.79504	NaN	NaN	-0.533891	53.9645	-17.4861	71.4506			E3 cleanining 0.1 M H2SO4	August 16, 2023 16:29:42	CV i vs E Channel 6 Scan 3	1	0.499572	-25.7897	NaN	NaN	-3.83943	1125.49	-1348.13
											(E1) 50% power 62s	August 03, 2023 16:18:51	CV i vs E Channel 5 Scan 3	2	0.0897274	-4.43413	NaN	NaN	0.576758	54.0021	-17.43	71.4321			(E1) 80% power 62s	August 04, 2023 15:56:50	CV i vs E Channel 6 Scan 2	2	0.0997267	-4.36554	NaN	NaN	0.560103	53.9645	-17.4861	71.4506			E3 cleanining 0.1 M H2SO4	August 16, 2023 16:29:42	CV i vs E Channel 6 Scan 4	1	0.499572	-26.5442	NaN	NaN	-4.01435	1115.57	-1347.39
											(E1) 50% power 62s	August 03, 2023 16:18:51	CV i vs E Channel 6 Scan 1	1	0.189728	4.72389	NaN	NaN	-0.591962	54.2038	-17.3236	71.5274			(E1) 80% power 62s	August 04, 2023 15:56:50	CV i vs E Channel 6 Scan 2	3	-0.180118	-0.137139	NaN	NaN	-1.59553	-3.40282e+38	3.40282e+38	6.80565e+38			E3 cleanining 0.1 M H2SO4	August 16, 2023 16:29:42	CV i vs E Channel 6 Scan 5	1	0.499572	-26.0314	NaN	NaN	-4.97204	1100.2	-1335.62
											(E1) 50% power 62s	August 03, 2023 16:18:51	CV i vs E Channel 6 Scan 1	2	0.0897274	-4.22512	NaN	NaN	0.565934	54.2038	-17.3236	71.5274			(E1) 80% power 62s	August 04, 2023 15:56:50	CV i vs E Channel 6 Scan 3	1	0.199727	4.79345	NaN	NaN	-0.505403	53.934	-17.4918	71.4258			E3 cleanining 0.1 M H2SO4	August 16, 2023 16:29:42	CV i vs E Channel 6 Scan 6	1	0.499572	-26.1001	NaN	NaN	-5.01343	1095.22	-1333.62
											(E1) 50% power 62s	August 03, 2023 16:18:51	CV i vs E Channel 6 Scan 2	1	0.189728	4.77461	NaN	NaN	-0.503064	53.5571	-17.4816	71.0387			(E1) 80% power 62s	August 04, 2023 15:56:50	CV i vs E Channel 6 Scan 3	2	0.0997267	-4.37882	NaN	NaN	0.575388	53.934	-17.4918	71.4258			E3 cleanining 0.1 M H2SO4	August 16, 2023 16:29:42	CV i vs E Channel 6 Scan 7	1	0.499572	-26.0461	NaN	NaN	-4.96971	1098.07	-1338.91
											(E1) 50% power 62s	August 03, 2023 16:18:51	CV i vs E Channel 6 Scan 2	2	0.0897274	-4.24553	NaN	NaN	0.603838	53.5571	-17.4816	71.0387			(E1) 80% power 62s	August 04, 2023 15:56:50	CV i vs E Channel 7 Scan 1	1	0.199727	4.7256	NaN	NaN	-0.583467	54.2038	-17.3773	71.5811			E3 cleanining 0.1 M H2SO4	August 16, 2023 16:29:42	CV i vs E Channel 6 Scan 8	1	0.499572	-25.9472	NaN	NaN	-4.97034	1097.32	-1339.34
											(E1) 50% power 62s	August 03, 2023 16:18:51	CV i vs E Channel 6 Scan 3	1	0.199727	4.83303	NaN	NaN	-0.519193	53.4825	-17.4037	70.8862			(E1) 80% power 62s	August 04, 2023 15:56:50	CV i vs E Channel 7 Scan 1	2	0.0897274	-4.27553	NaN	NaN	0.563701	54.2038	-17.3773	71.5811			E3 cleanining 0.1 M H2SO4	August 16, 2023 16:29:42	CV i vs E Channel 6 Scan 9	1	0.499572	-25.8215	NaN	NaN	-4.99161	1088.54	-1329.24
											(E1) 50% power 62s	August 03, 2023 16:18:51	CV i vs E Channel 6 Scan 3	2	0.0897274	-4.28021	NaN	NaN	0.613534	53.4825	-17.4037	70.8862			(E1) 80% power 62s	August 04, 2023 15:56:50	CV i vs E Channel 7 Scan 2	1	0.199727	4.81939	NaN	NaN	-0.570726	53.3272	-17.375	70.7022			E3 cleanining 0.1 M H2SO4	August 16, 2023 16:29:42	CV i vs E Channel 6 Scan 10	1	0.499572	-25.5689	NaN	NaN	-4.90133	1089.74	-1330.14
											(E1) 50% power 62s	August 03, 2023 16:18:51	CV i vs E Channel 7 Scan 1	1	0.209727	4.17099	NaN	NaN	-0.182074	46.7588	-14.9114	61.6702			(E1) 80% power 62s	August 04, 2023 15:56:50	CV i vs E Channel 7 Scan 2	2	0.0897274	-4.24901	NaN	NaN	0.602882	53.3272	-17.375	70.7022			E3 cleanining 0.1 M H2SO4	August 16, 2023 16:29:42	CV i vs E Channel 7 Scan 1	1	0.499572	-20.016	NaN	NaN	-2.92784	1572.55	-1810
											(E1) 50% power 62s	August 03, 2023 16:18:51	CV i vs E Channel 7 Scan 1	2	0.0698051	-3.4662	NaN	NaN	0.492316	46.7588	-14.9114	61.6702			(E1) 80% power 62s	August 04, 2023 15:56:50	CV i vs E Channel 7 Scan 3	1	0.199727	4.73425	NaN	NaN	-0.451446	52.565	-17.2978	69.8628			E3 cleanining 0.1 M H2SO4	August 16, 2023 16:29:42	CV i vs E Channel 7 Scan 2	1	0.489573	-24.5043	NaN	NaN	-3.86398	1393.04	-1611.73
											(E1) 50% power 62s	August 03, 2023 16:18:51	CV i vs E Channel 7 Scan 2	1	0.209727	4.29256	NaN	NaN	-0.177229	47.3311	-15.3128	62.6438			(E1) 80% power 62s	August 04, 2023 15:56:50	CV i vs E Channel 7 Scan 3	2	0.0897274	-4.22503	NaN	NaN	0.619007	52.565	-17.2978	69.8628			E3 cleanining 0.1 M H2SO4	August 16, 2023 16:29:42	CV i vs E Channel 7 Scan 3	1	0.489573	-25.5069	NaN	NaN	-4.97188	1287.14	-1513.4
											(E1) 50% power 62s	August 03, 2023 16:18:51	CV i vs E Channel 7 Scan 2	2	0.0698051	-3.50129	NaN	NaN	0.504295	47.3311	-15.3128	62.6438			(E1) 80% power 62s	August 04, 2023 15:56:50	CV i vs E Channel 8 Scan 1	1	0.199727	4.72985	NaN	NaN	-0.53684	53.6235	-17.5549	71.1784			E3 cleanining 0.1 M H2SO4	August 16, 2023 16:29:42	CV i vs E Channel 7 Scan 4	1	0.489573	-26.0058	NaN	NaN	-5.27943	1214.34	-1446.03
											(E1) 50% power 62s	August 03, 2023 16:18:51	CV i vs E Channel 7 Scan 3	1	0.209727	4.37794	NaN	NaN	-0.239723	47.5183	-15.3404	62.8587			(E1) 80% power 62s	August 04, 2023 15:56:50	CV i vs E Channel 8 Scan 1	2	0.0897274	-4.21036	NaN	NaN	0.591513	53.6235	-17.5549	71.1784			E3 cleanining 0.1 M H2SO4	August 16, 2023 16:29:42	CV i vs E Channel 7 Scan 5	1	0.489573	-26.043	NaN	NaN	-5.43052	1162.01	-1392.31
											(E1) 50% power 62s	August 03, 2023 16:18:51	CV i vs E Channel 7 Scan 3	2	0.0698051	-3.5504	NaN	NaN	0.537367	47.5183	-15.3404	62.8587			(E1) 80% power 62s	August 04, 2023 15:56:50	CV i vs E Channel 8 Scan 1	3	-0.150118	-0.163102	NaN	NaN	-1.73613	-3.40282e+38	3.40282e+38	6.80565e+38			E3 cleanining 0.1 M H2SO4	August 16, 2023 16:29:42	CV i vs E Channel 7 Scan 6	1	0.489573	-26.0278	NaN	NaN	-5.46187	1130.91	-1366.61
											(E1) 50% power 62s	August 03, 2023 16:18:51	CV i vs E Channel 8 Scan 1	1	0.209727	4.38288	NaN	NaN	-0.111672	50.221	-16.2852	66.5062			(E1) 80% power 62s	August 04, 2023 15:56:50	CV i vs E Channel 8 Scan 2	1	0.199727	4.76007	NaN	NaN	-0.443805	52.4288	-17.6311	70.0599			E3 cleanining 0.1 M H2SO4	August 16, 2023 16:29:42	CV i vs E Channel 7 Scan 7	1	0.489573	-25.7135	NaN	NaN	-5.49111	1104.25	-1337.15
											(E1) 50% power 62s	August 03, 2023 16:18:51	CV i vs E Channel 8 Scan 1	2	0.0798054	-3.82844	NaN	NaN	0.608079	50.221	-16.2852	66.5062			(E1) 80% power 62s	August 04, 2023 15:56:50	CV i vs E Channel 8 Scan 2	2	0.0897274	-4.17994	NaN	NaN	0.61917	52.4288	-17.6311	70.0599			E3 cleanining 0.1 M H2SO4	August 16, 2023 16:29:42	CV i vs E Channel 7 Scan 8	1	0.499572	-25.2847	NaN	NaN	-5.25612	1080.6	-1314.72
											(E1) 50% power 62s	August 03, 2023 16:18:51	CV i vs E Channel 8 Scan 2	1	0.209727	4.56081	NaN	NaN	-0.189174	50.6929	-16.7606	67.4535			(E1) 80% power 62s	August 04, 2023 15:56:50	CV i vs E Channel 8 Scan 3	1	0.199727	4.69236	NaN	NaN	-0.415623	51.9862	-17.7141	69.7003			E3 cleanining 0.1 M H2SO4	August 16, 2023 16:29:42	CV i vs E Channel 7 Scan 9	1	0.499572	-25.2447	NaN	NaN	-5.17262	1066.93	-1300.56
											(E1) 50% power 62s	August 03, 2023 16:18:51	CV i vs E Channel 8 Scan 2	2	0.0798054	-3.89404	NaN	NaN	0.622901	50.6929	-16.7606	67.4535			(E1) 80% power 62s	August 04, 2023 15:56:50	CV i vs E Channel 8 Scan 3	2	0.0897274	-4.16011	NaN	NaN	0.604008	51.9862	-17.7141	69.7003			E3 cleanining 0.1 M H2SO4	August 16, 2023 16:29:42	CV i vs E Channel 7 Scan 10	1	0.499572	-25.0384	NaN	NaN	-5.10283	1058.51	-1290.92
											(E1) 50% power 62s	August 03, 2023 16:18:51	CV i vs E Channel 8 Scan 3	1	0.209727	4.50036	NaN	NaN	-0.114226	50.4543	-16.4475	66.9018																	E3 cleanining 0.1 M H2SO4	August 16, 2023 16:29:42	CV i vs E Channel 8 Scan 1	1	0.499572	-18.1383	NaN	NaN	-2.54342	1544.69	-1714.39
											(E1) 50% power 62s	August 03, 2023 16:18:51	CV i vs E Channel 8 Scan 3	2	0.0798054	-3.92707	NaN	NaN	0.63695	50.4543	-16.4475	66.9018																	E3 cleanining 0.1 M H2SO4	August 16, 2023 16:29:42	CV i vs E Channel 8 Scan 2	1	0.489573	-22.5196	NaN	NaN	-3.52512	1268.28	-1464.55
																									Measurement	DateTime	Curve	Peak	X	Height	Area	Width	YOffset	MaxSlope	MinSlope	SumSlope			E3 cleanining 0.1 M H2SO4	August 16, 2023 16:29:42	CV i vs E Channel 8 Scan 3	1	0.489573	-24.3619	NaN	NaN	-3.69464	1156.53	-1359.25
											Measurement	DateTime	Curve	Peak	X	Height	Area	Width	YOffset	MaxSlope	MinSlope	SumSlope			(E2) 80% power 62s	August 04, 2023 16:25:41	CV i vs E Channel 1 Scan 1	1	0.189728	4.85969	NaN	NaN	-0.674446	53.9086	-17.4824	71.391			E3 cleanining 0.1 M H2SO4	August 16, 2023 16:29:42	CV i vs E Channel 8 Scan 4	1	0.489573	-24.4056	NaN	NaN	-4.59605	1098.56	-1309.4
											(E2) 50% power 62s	August 03, 2023 16:47:57	CV i vs E Channel 1 Scan 1	1	0.179728	4.9035	NaN	NaN	-0.647123	55.9841	-17.5719	73.5561			(E2) 80% power 62s	August 04, 2023 16:25:41	CV i vs E Channel 1 Scan 1	2	0.0798054	-4.44714	NaN	NaN	0.550628	53.9086	-17.4824	71.391			E3 cleanining 0.1 M H2SO4	August 16, 2023 16:29:42	CV i vs E Channel 8 Scan 5	1	0.489573	-24.447	NaN	NaN	-4.81491	1056.54	-1269.38
											(E2) 50% power 62s	August 03, 2023 16:47:57	CV i vs E Channel 1 Scan 1	2	0.0798054	-4.67646	NaN	NaN	0.527029	55.9841	-17.5719	73.5561			(E2) 80% power 62s	August 04, 2023 16:25:41	CV i vs E Channel 1 Scan 2	1	0.189728	4.94239	NaN	NaN	-0.626256	53.362	-17.8282	71.1902			E3 cleanining 0.1 M H2SO4	August 16, 2023 16:29:42	CV i vs E Channel 8 Scan 6	1	0.489573	-24.4047	NaN	NaN	-4.89436	1025.9	-1238.69
											(E2) 50% power 62s	August 03, 2023 16:47:57	CV i vs E Channel 1 Scan 2	1	0.189728	4.97837	NaN	NaN	-0.56463	56.0488	-17.8677	73.9165			(E2) 80% power 62s	August 04, 2023 16:25:41	CV i vs E Channel 1 Scan 2	2	0.0897274	-4.43437	NaN	NaN	0.600417	53.362	-17.8282	71.1902			E3 cleanining 0.1 M H2SO4	August 16, 2023 16:29:42	CV i vs E Channel 8 Scan 7	1	0.489573	-24.351	NaN	NaN	-4.97097	1003.31	-1203.8
											(E2) 50% power 62s	August 03, 2023 16:47:57	CV i vs E Channel 1 Scan 2	2	0.0798054	-4.67703	NaN	NaN	0.566697	56.0488	-17.8677	73.9165			(E2) 80% power 62s	August 04, 2023 16:25:41	CV i vs E Channel 1 Scan 3	1	0.189728	4.94177	NaN	NaN	-0.622299	53.0683	-17.7807	70.849			E3 cleanining 0.1 M H2SO4	August 16, 2023 16:29:42	CV i vs E Channel 8 Scan 8	1	0.489573	-24.3024	NaN	NaN	-4.98145	993.682	-1205.14
											(E2) 50% power 62s	August 03, 2023 16:47:57	CV i vs E Channel 1 Scan 3	1	0.189728	4.97905	NaN	NaN	-0.54709	55.9476	-17.8755	73.8231			(E2) 80% power 62s	August 04, 2023 16:25:41	CV i vs E Channel 1 Scan 3	2	0.0897274	-4.42867	NaN	NaN	0.603111	53.0683	-17.7807	70.849			E3 cleanining 0.1 M H2SO4	August 16, 2023 16:29:42	CV i vs E Channel 8 Scan 9	1	0.489573	-24.1295	NaN	NaN	-4.9665	980.816	-1195.2
											(E2) 50% power 62s	August 03, 2023 16:47:57	CV i vs E Channel 1 Scan 3	2	0.0897274	-4.61837	NaN	NaN	0.540321	55.9476	-17.8755	73.8231			(E2) 80% power 62s	August 04, 2023 16:25:41	CV i vs E Channel 2 Scan 1	1	0.189728	4.83204	NaN	NaN	-0.673067	54.9703	-17.5877	72.5579			E3 cleanining 0.1 M H2SO4	August 16, 2023 16:29:42	CV i vs E Channel 8 Scan 10	1	0.499572	-23.9335	NaN	NaN	-4.68228	970.631	-1184.89
											(E2) 50% power 62s	August 03, 2023 16:47:57	CV i vs E Channel 2 Scan 1	1	0.189728	4.86551	NaN	NaN	-0.610595	57.0071	-17.7653	74.7724			(E2) 80% power 62s	August 04, 2023 16:25:41	CV i vs E Channel 2 Scan 1	2	0.0897274	-4.52156	NaN	NaN	0.543937	54.9703	-17.5877	72.5579
											(E2) 50% power 62s	August 03, 2023 16:47:57	CV i vs E Channel 2 Scan 1	2	0.0897274	-4.685	NaN	NaN	0.512346	57.0071	-17.7653	74.7724			(E2) 80% power 62s	August 04, 2023 16:25:41	CV i vs E Channel 2 Scan 2	1	0.189728	4.88081	NaN	NaN	-0.596906	54.2033	-17.6928	71.8961
											(E2) 50% power 62s	August 03, 2023 16:47:57	CV i vs E Channel 2 Scan 2	1	0.189728	4.95652	NaN	NaN	-0.546877	56.4879	-18.0313	74.5192			(E2) 80% power 62s	August 04, 2023 16:25:41	CV i vs E Channel 2 Scan 2	2	0.0897274	-4.5061	NaN	NaN	0.578933	54.2033	-17.6928	71.8961
											(E2) 50% power 62s	August 03, 2023 16:47:57	CV i vs E Channel 2 Scan 2	2	0.0997267	-4.67825	NaN	NaN	0.56706	56.4935	-18.0313	74.5248			(E2) 80% power 62s	August 04, 2023 16:25:41	CV i vs E Channel 2 Scan 3	1	0.189728	4.88101	NaN	NaN	-0.578904	54.2969	-17.6456	71.9426
											(E2) 50% power 62s	August 03, 2023 16:47:57	CV i vs E Channel 2 Scan 3	1	0.189728	4.97354	NaN	NaN	-0.537723	56.5761	-18.117	74.6931			(E2) 80% power 62s	August 04, 2023 16:25:41	CV i vs E Channel 2 Scan 3	2	0.0897274	-4.50838	NaN	NaN	0.587983	54.2969	-17.6456	71.9426
											(E2) 50% power 62s	August 03, 2023 16:47:57	CV i vs E Channel 2 Scan 3	2	0.0997267	-4.67969	NaN	NaN	0.582138	56.5818	-18.117	74.6988			(E2) 80% power 62s	August 04, 2023 16:25:41	CV i vs E Channel 3 Scan 1	1	0.189728	4.67977	NaN	NaN	-0.553611	55.1312	-17.5167	72.6479
											(E2) 50% power 62s	August 03, 2023 16:47:57	CV i vs E Channel 3 Scan 1	1	0.189728	4.89327	NaN	NaN	-0.621958	57.3086	-17.8892	75.1979			(E2) 80% power 62s	August 04, 2023 16:25:41	CV i vs E Channel 3 Scan 1	2	0.0897274	-4.43679	NaN	NaN	0.518148	55.1312	-17.5167	72.6479
											(E2) 50% power 62s	August 03, 2023 16:47:57	CV i vs E Channel 3 Scan 1	2	0.0897274	-4.64463	NaN	NaN	0.504209	57.3086	-17.8892	75.1979			(E2) 80% power 62s	August 04, 2023 16:25:41	CV i vs E Channel 3 Scan 1	3	-0.150118	-0.0967454	NaN	NaN	-1.74678	-3.40282e+38	3.40282e+38	6.80565e+38
											(E2) 50% power 62s	August 03, 2023 16:47:57	CV i vs E Channel 3 Scan 2	1	0.189728	4.95895	NaN	NaN	-0.536098	56.6944	-18.0671	74.7615			(E2) 80% power 62s	August 04, 2023 16:25:41	CV i vs E Channel 3 Scan 2	1	0.189728	4.80246	NaN	NaN	-0.542637	54.4213	-17.5638	71.9851
											(E2) 50% power 62s	August 03, 2023 16:47:57	CV i vs E Channel 3 Scan 2	2	0.0897274	-4.65411	NaN	NaN	0.544592	56.6944	-18.0671	74.7615			(E2) 80% power 62s	August 04, 2023 16:25:41	CV i vs E Channel 3 Scan 2	2	0.0997267	-4.4436	NaN	NaN	0.586468	54.4213	-17.5638	71.9851
											(E2) 50% power 62s	August 03, 2023 16:47:57	CV i vs E Channel 3 Scan 3	1	0.189728	4.9668	NaN	NaN	-0.518436	56.7426	-18.1108	74.8534			(E2) 80% power 62s	August 04, 2023 16:25:41	CV i vs E Channel 3 Scan 2	3	-0.170117	-0.0220894	NaN	NaN	-1.61721	-3.40282e+38	3.40282e+38	6.80565e+38
											(E2) 50% power 62s	August 03, 2023 16:47:57	CV i vs E Channel 3 Scan 3	2	0.0897274	-4.65554	NaN	NaN	0.556324	56.7426	-18.1108	74.8534			(E2) 80% power 62s	August 04, 2023 16:25:41	CV i vs E Channel 3 Scan 3	1	0.199727	4.80183	NaN	NaN	-0.502151	54.4152	-17.5334	71.9486
											(E2) 50% power 62s	August 03, 2023 16:47:57	CV i vs E Channel 4 Scan 1	1	0.189728	4.76699	NaN	NaN	-0.564771	54.7651	-17.2703	72.0355			(E2) 80% power 62s	August 04, 2023 16:25:41	CV i vs E Channel 3 Scan 3	2	0.0997267	-4.4717	NaN	NaN	0.600604	54.4152	-17.5334	71.9486
											(E2) 50% power 62s	August 03, 2023 16:47:57	CV i vs E Channel 4 Scan 1	2	0.0798054	-4.35732	NaN	NaN	0.495332	54.7651	-17.2703	72.0355			(E2) 80% power 62s	August 04, 2023 16:25:41	CV i vs E Channel 3 Scan 3	3	-0.190118	-0.0870793	NaN	NaN	-1.55155	-3.40282e+38	3.40282e+38	6.80565e+38
											(E2) 50% power 62s	August 03, 2023 16:47:57	CV i vs E Channel 4 Scan 1	3	-0.150118	-0.201577	NaN	NaN	-1.85839	-3.40282e+38	3.40282e+38	6.80565e+38			(E2) 80% power 62s	August 04, 2023 16:25:41	CV i vs E Channel 4 Scan 1	1	0.189728	4.72892	NaN	NaN	-0.644443	54.8714	-17.34	72.2114
											(E2) 50% power 62s	August 03, 2023 16:47:57	CV i vs E Channel 4 Scan 2	1	0.189728	4.84533	NaN	NaN	-0.484379	54.4491	-17.713	72.162			(E2) 80% power 62s	August 04, 2023 16:25:41	CV i vs E Channel 4 Scan 1	2	0.0897274	-4.35035	NaN	NaN	0.509767	54.8714	-17.34	72.2114
											(E2) 50% power 62s	August 03, 2023 16:47:57	CV i vs E Channel 4 Scan 2	2	0.0897274	-4.36693	NaN	NaN	0.554583	54.4491	-17.713	72.162			(E2) 80% power 62s	August 04, 2023 16:25:41	CV i vs E Channel 4 Scan 2	1	0.199727	4.76399	NaN	NaN	-0.535446	53.954	-17.3313	71.2853
											(E2) 50% power 62s	August 03, 2023 16:47:57	CV i vs E Channel 4 Scan 3	1	0.189728	4.84183	NaN	NaN	-0.467137	54.4993	-17.6457	72.1449			(E2) 80% power 62s	August 04, 2023 16:25:41	CV i vs E Channel 4 Scan 2	2	0.0897274	-4.35113	NaN	NaN	0.549359	53.954	-17.3313	71.2853
											(E2) 50% power 62s	August 03, 2023 16:47:57	CV i vs E Channel 4 Scan 3	2	0.0897274	-4.37111	NaN	NaN	0.554799	54.4993	-17.6457	72.1449			(E2) 80% power 62s	August 04, 2023 16:25:41	CV i vs E Channel 4 Scan 3	1	0.199727	4.7668	NaN	NaN	-0.510316	53.9244	-17.3159	71.2403
											(E2) 50% power 62s	August 03, 2023 16:47:57	CV i vs E Channel 5 Scan 1	1	0.199727	4.57438	NaN	NaN	-0.44689	51.6545	-16.3918	68.0464			(E2) 80% power 62s	August 04, 2023 16:25:41	CV i vs E Channel 4 Scan 3	2	0.0997267	-4.36928	NaN	NaN	0.585594	53.9244	-17.3159	71.2403
											(E2) 50% power 62s	August 03, 2023 16:47:57	CV i vs E Channel 5 Scan 1	2	0.0698051	-3.96921	NaN	NaN	0.519107	51.6545	-16.3918	68.0464			(E2) 80% power 62s	August 04, 2023 16:25:41	CV i vs E Channel 5 Scan 1	1	0.189728	4.7624	NaN	NaN	-0.646636	55.3027	-17.5093	72.812
											(E2) 50% power 62s	August 03, 2023 16:47:57	CV i vs E Channel 5 Scan 2	1	0.199727	4.70407	NaN	NaN	-0.399243	52.1032	-17.025	69.1282			(E2) 80% power 62s	August 04, 2023 16:25:41	CV i vs E Channel 5 Scan 1	2	0.0897274	-4.37039	NaN	NaN	0.511745	55.3027	-17.5093	72.812
											(E2) 50% power 62s	August 03, 2023 16:47:57	CV i vs E Channel 5 Scan 2	2	0.0798054	-3.97568	NaN	NaN	0.544564	52.1032	-17.025	69.1282			(E2) 80% power 62s	August 04, 2023 16:25:41	CV i vs E Channel 5 Scan 2	1	0.199727	4.81517	NaN	NaN	-0.534988	54.441	-17.5045	71.9455
											(E2) 50% power 62s	August 03, 2023 16:47:57	CV i vs E Channel 5 Scan 3	1	0.199727	4.7012	NaN	NaN	-0.36962	52.255	-17.1082	69.3632			(E2) 80% power 62s	August 04, 2023 16:25:41	CV i vs E Channel 5 Scan 2	2	0.0897274	-4.38073	NaN	NaN	0.550348	54.441	-17.5045	71.9455
											(E2) 50% power 62s	August 03, 2023 16:47:57	CV i vs E Channel 5 Scan 3	2	0.0798054	-4.00087	NaN	NaN	0.541813	52.255	-17.1082	69.3632			(E2) 80% power 62s	August 04, 2023 16:25:41	CV i vs E Channel 5 Scan 3	1	0.199727	4.82499	NaN	NaN	-0.511526	54.4014	-17.4867	71.8881
											(E2) 50% power 62s	August 03, 2023 16:47:57	CV i vs E Channel 6 Scan 1	1	0.189728	4.65998	NaN	NaN	-0.555325	53.3229	-16.8769	70.1998			(E2) 80% power 62s	August 04, 2023 16:25:41	CV i vs E Channel 5 Scan 3	2	0.0997267	-4.40651	NaN	NaN	0.589874	54.4014	-17.4867	71.8881
											(E2) 50% power 62s	August 03, 2023 16:47:57	CV i vs E Channel 6 Scan 1	2	0.0798054	-4.19444	NaN	NaN	0.532102	53.3229	-16.8769	70.1998			(E2) 80% power 62s	August 04, 2023 16:25:41	CV i vs E Channel 6 Scan 1	1	0.199727	4.67939	NaN	NaN	-0.60449	54.2511	-17.1175	71.3687
											(E2) 50% power 62s	August 03, 2023 16:47:57	CV i vs E Channel 6 Scan 2	1	0.199727	4.76727	NaN	NaN	-0.471639	53.4403	-17.2863	70.7266			(E2) 80% power 62s	August 04, 2023 16:25:41	CV i vs E Channel 6 Scan 1	2	0.0897274	-4.25707	NaN	NaN	0.495932	54.2511	-17.1175	71.3687
											(E2) 50% power 62s	August 03, 2023 16:47:57	CV i vs E Channel 6 Scan 2	2	0.0798054	-4.22529	NaN	NaN	0.565532	53.4403	-17.2863	70.7266			(E2) 80% power 62s	August 04, 2023 16:25:41	CV i vs E Channel 6 Scan 2	1	0.199727	4.73795	NaN	NaN	-0.514608	53.2623	-17.2231	70.4855
											(E2) 50% power 62s	August 03, 2023 16:47:57	CV i vs E Channel 6 Scan 3	1	0.199727	4.7738	NaN	NaN	-0.450945	53.5387	-17.3319	70.8706			(E2) 80% power 62s	August 04, 2023 16:25:41	CV i vs E Channel 6 Scan 2	2	0.0897274	-4.24991	NaN	NaN	0.529916	53.2623	-17.2231	70.4855
											(E2) 50% power 62s	August 03, 2023 16:47:57	CV i vs E Channel 6 Scan 3	2	0.0897274	-4.2585	NaN	NaN	0.600552	53.5387	-17.3319	70.8706			(E2) 80% power 62s	August 04, 2023 16:25:41	CV i vs E Channel 6 Scan 3	1	0.199727	4.74106	NaN	NaN	-0.487676	53.1569	-17.1961	70.3531
											(E2) 50% power 62s	August 03, 2023 16:47:57	CV i vs E Channel 7 Scan 1	1	0.189728	4.79239	NaN	NaN	-0.586595	54.8809	-17.3891	72.27			(E2) 80% power 62s	August 04, 2023 16:25:41	CV i vs E Channel 6 Scan 3	2	0.0997267	-4.26706	NaN	NaN	0.568631	53.1569	-17.1961	70.3531
											(E2) 50% power 62s	August 03, 2023 16:47:57	CV i vs E Channel 7 Scan 1	2	0.0897274	-4.37924	NaN	NaN	0.540383	54.8809	-17.3891	72.27			(E2) 80% power 62s	August 04, 2023 16:25:41	CV i vs E Channel 7 Scan 1	1	0.199727	4.74686	NaN	NaN	-0.624371	54.647	-17.356	72.0029
											(E2) 50% power 62s	August 03, 2023 16:47:57	CV i vs E Channel 7 Scan 2	1	0.199727	4.9271	NaN	NaN	-0.562808	54.4883	-17.6205	72.1088			(E2) 80% power 62s	August 04, 2023 16:25:41	CV i vs E Channel 7 Scan 1	2	0.0897274	-4.29295	NaN	NaN	0.529863	54.647	-17.356	72.0029
											(E2) 50% power 62s	August 03, 2023 16:47:57	CV i vs E Channel 7 Scan 2	2	0.0897274	-4.4112	NaN	NaN	0.568858	54.4883	-17.6205	72.1088			(E2) 80% power 62s	August 04, 2023 16:25:41	CV i vs E Channel 7 Scan 2	1	0.199727	4.77958	NaN	NaN	-0.519807	53.2515	-17.3702	70.6218
											(E2) 50% power 62s	August 03, 2023 16:47:57	CV i vs E Channel 7 Scan 3	1	0.199727	4.92627	NaN	NaN	-0.534509	54.4901	-17.5029	71.993			(E2) 80% power 62s	August 04, 2023 16:25:41	CV i vs E Channel 7 Scan 2	2	0.0897274	-4.28857	NaN	NaN	0.572157	53.2515	-17.3702	70.6218
											(E2) 50% power 62s	August 03, 2023 16:47:57	CV i vs E Channel 7 Scan 3	2	0.0897274	-4.42952	NaN	NaN	0.58403	54.4901	-17.5029	71.993			(E2) 80% power 62s	August 04, 2023 16:25:41	CV i vs E Channel 7 Scan 3	1	0.199727	4.82007	NaN	NaN	-0.537217	53.0105	-17.3121	70.3227
											(E2) 50% power 62s	August 03, 2023 16:47:57	CV i vs E Channel 8 Scan 1	1	0.199727	4.59102	NaN	NaN	-0.284475	51.0267	-16.9669	67.9936			(E2) 80% power 62s	August 04, 2023 16:25:41	CV i vs E Channel 7 Scan 3	2	0.0897274	-4.30305	NaN	NaN	0.589551	53.0105	-17.3121	70.3227
											(E2) 50% power 62s	August 03, 2023 16:47:57	CV i vs E Channel 8 Scan 1	2	0.0798054	-4.13686	NaN	NaN	0.65567	51.0267	-16.9669	67.9936			(E2) 80% power 62s	August 04, 2023 16:25:41	CV i vs E Channel 8 Scan 1	1	0.199727	4.86844	NaN	NaN	-0.640623	55.2	-17.9359	73.1359
											(E2) 50% power 62s	August 03, 2023 16:47:57	CV i vs E Channel 8 Scan 2	1	0.199727	4.76491	NaN	NaN	-0.346967	50.9805	-17.2439	68.2244			(E2) 80% power 62s	August 04, 2023 16:25:41	CV i vs E Channel 8 Scan 1	2	0.0897274	-4.30478	NaN	NaN	0.544024	55.2	-17.9359	73.1359
											(E2) 50% power 62s	August 03, 2023 16:47:57	CV i vs E Channel 8 Scan 2	2	0.0897274	-4.20194	NaN	NaN	0.695862	50.9805	-17.2439	68.2244			(E2) 80% power 62s	August 04, 2023 16:25:41	CV i vs E Channel 8 Scan 2	1	0.199727	4.96378	NaN	NaN	-0.586985	53.5076	-18.0042	71.5118
											(E2) 50% power 62s	August 03, 2023 16:47:57	CV i vs E Channel 8 Scan 3	1	0.199727	4.77889	NaN	NaN	-0.348786	50.7922	-17.1627	67.9549			(E2) 80% power 62s	August 04, 2023 16:25:41	CV i vs E Channel 8 Scan 2	2	0.0897274	-4.32098	NaN	NaN	0.587974	53.5076	-18.0042	71.5118
											(E2) 50% power 62s	August 03, 2023 16:47:57	CV i vs E Channel 8 Scan 3	2	0.0897274	-4.23908	NaN	NaN	0.708921	50.7922	-17.1627	67.9549			(E2) 80% power 62s	August 04, 2023 16:25:41	CV i vs E Channel 8 Scan 3	1	0.199727	4.9778	NaN	NaN	-0.564386	53.4759	-17.9828	71.4587
																									(E2) 80% power 62s	August 04, 2023 16:25:41	CV i vs E Channel 8 Scan 3	2	0.0897274	-4.35859	NaN	NaN	0.608613	53.4759	-17.9828	71.4587
											Measurement	DateTime	Curve	Peak	X	Height	Area	Width	YOffset	MaxSlope	MinSlope	SumSlope
											(E3) 50% power 62s	August 03, 2023 17:15:39	CV i vs E Channel 1 Scan 1	1	0.189728	4.77932	NaN	NaN	-0.639999	53.0741	-16.4548	69.5289			Measurement	DateTime	Curve	Peak	X	Height	Area	Width	YOffset	MaxSlope	MinSlope	SumSlope
											(E3) 50% power 62s	August 03, 2023 17:15:39	CV i vs E Channel 1 Scan 1	2	0.0798054	-4.56516	NaN	NaN	0.490735	53.0741	-16.4548	69.5289			(E3) 80% power 62s	August 04, 2023 16:54:28	CV i vs E Channel 1 Scan 1	1	0.189728	4.85146	NaN	NaN	-0.627122	55.0758	-17.6064	72.6823
											(E3) 50% power 62s	August 03, 2023 17:15:39	CV i vs E Channel 1 Scan 2	1	0.189728	4.92707	NaN	NaN	-0.613083	54.3088	-17.2507	71.5595			(E3) 80% power 62s	August 04, 2023 16:54:28	CV i vs E Channel 1 Scan 1	2	0.0798054	-4.61872	NaN	NaN	0.509628	55.0758	-17.6064	72.6823
											(E3) 50% power 62s	August 03, 2023 17:15:39	CV i vs E Channel 1 Scan 2	2	0.0798054	-4.56578	NaN	NaN	0.491691	54.3088	-17.2507	71.5595			(E3) 80% power 62s	August 04, 2023 16:54:28	CV i vs E Channel 1 Scan 2	1	0.189728	4.9458	NaN	NaN	-0.588277	55.0921	-17.865	72.9571
											(E3) 50% power 62s	August 03, 2023 17:15:39	CV i vs E Channel 1 Scan 3	1	0.189728	4.93922	NaN	NaN	-0.596431	54.4215	-17.3678	71.7892			(E3) 80% power 62s	August 04, 2023 16:54:28	CV i vs E Channel 1 Scan 2	2	0.0897274	-4.58347	NaN	NaN	0.568462	55.0921	-17.865	72.9571
											(E3) 50% power 62s	August 03, 2023 17:15:39	CV i vs E Channel 1 Scan 3	2	0.0897274	-4.57058	NaN	NaN	0.536979	54.4215	-17.3678	71.7892			(E3) 80% power 62s	August 04, 2023 16:54:28	CV i vs E Channel 1 Scan 3	1	0.189728	4.92574	NaN	NaN	-0.575564	54.4579	-17.7998	72.2577
											(E3) 50% power 62s	August 03, 2023 17:15:39	CV i vs E Channel 2 Scan 1	1	0.189728	4.7924	NaN	NaN	-0.642917	55.1786	-17.0523	72.2309			(E3) 80% power 62s	August 04, 2023 16:54:28	CV i vs E Channel 1 Scan 3	2	0.0897274	-4.58148	NaN	NaN	0.577008	54.4579	-17.7998	72.2577
											(E3) 50% power 62s	August 03, 2023 17:15:39	CV i vs E Channel 2 Scan 1	2	0.0798054	-4.518	NaN	NaN	0.429937	55.1786	-17.0523	72.2309			(E3) 80% power 62s	August 04, 2023 16:54:28	CV i vs E Channel 2 Scan 1	1	0.189728	4.83916	NaN	NaN	-0.670613	55.3624	-17.4705	72.8329
											(E3) 50% power 62s	August 03, 2023 17:15:39	CV i vs E Channel 2 Scan 2	1	0.189728	4.8746	NaN	NaN	-0.579742	54.6722	-17.2577	71.9298			(E3) 80% power 62s	August 04, 2023 16:54:28	CV i vs E Channel 2 Scan 1	2	0.0897274	-4.55319	NaN	NaN	0.52912	55.3624	-17.4705	72.8329
											(E3) 50% power 62s	August 03, 2023 17:15:39	CV i vs E Channel 2 Scan 2	2	0.0897274	-4.54536	NaN	NaN	0.503513	54.6722	-17.2577	71.9298			(E3) 80% power 62s	August 04, 2023 16:54:28	CV i vs E Channel 2 Scan 2	1	0.189728	4.89081	NaN	NaN	-0.599381	54.3692	-17.6364	72.0056
											(E3) 50% power 62s	August 03, 2023 17:15:39	CV i vs E Channel 2 Scan 3	1	0.189728	4.88038	NaN	NaN	-0.561203	54.6431	-17.2808	71.9239			(E3) 80% power 62s	August 04, 2023 16:54:28	CV i vs E Channel 2 Scan 2	2	0.0897274	-4.54041	NaN	NaN	0.562206	54.3692	-17.6364	72.0056
											(E3) 50% power 62s	August 03, 2023 17:15:39	CV i vs E Channel 2 Scan 3	2	0.0897274	-4.54692	NaN	NaN	0.516844	54.6431	-17.2808	71.9239			(E3) 80% power 62s	August 04, 2023 16:54:28	CV i vs E Channel 2 Scan 3	1	0.189728	4.88304	NaN	NaN	-0.580357	54.3121	-17.5842	71.8963
											(E3) 50% power 62s	August 03, 2023 17:15:39	CV i vs E Channel 3 Scan 1	1	0.189728	4.811	NaN	NaN	-0.661952	55.5989	-17.1515	72.7504			(E3) 80% power 62s	August 04, 2023 16:54:28	CV i vs E Channel 2 Scan 3	2	0.0897274	-4.5337	NaN	NaN	0.570954	54.3121	-17.5842	71.8963
											(E3) 50% power 62s	August 03, 2023 17:15:39	CV i vs E Channel 3 Scan 1	2	0.0897274	-4.51187	NaN	NaN	0.496295	55.5989	-17.1515	72.7504			(E3) 80% power 62s	August 04, 2023 16:54:28	CV i vs E Channel 3 Scan 1	1	0.189728	4.76132	NaN	NaN	-0.670535	54.509	-17.2152	71.7242
											(E3) 50% power 62s	August 03, 2023 17:15:39	CV i vs E Channel 3 Scan 2	1	0.189728	4.85649	NaN	NaN	-0.580317	54.4611	-17.1915	71.6526			(E3) 80% power 62s	August 04, 2023 16:54:28	CV i vs E Channel 3 Scan 1	2	0.0897274	-4.457	NaN	NaN	0.5181	54.509	-17.2152	71.7242
											(E3) 50% power 62s	August 03, 2023 17:15:39	CV i vs E Channel 3 Scan 2	2	0.0897274	-4.5145	NaN	NaN	0.537831	54.4611	-17.1915	71.6526			(E3) 80% power 62s	August 04, 2023 16:54:28	CV i vs E Channel 3 Scan 2	1	0.189728	4.76936	NaN	NaN	-0.54311	54.0056	-17.3116	71.3173
											(E3) 50% power 62s	August 03, 2023 17:15:39	CV i vs E Channel 3 Scan 3	1	0.189728	4.85325	NaN	NaN	-0.558096	54.1813	-17.1944	71.3757			(E3) 80% power 62s	August 04, 2023 16:54:28	CV i vs E Channel 3 Scan 2	2	0.0997267	-4.45521	NaN	NaN	0.572143	54.0056	-17.3116	71.3173
											(E3) 50% power 62s	August 03, 2023 17:15:39	CV i vs E Channel 3 Scan 3	2	0.0897274	-4.46522	NaN	NaN	0.502088	54.1813	-17.1944	71.3757			(E3) 80% power 62s	August 04, 2023 16:54:28	CV i vs E Channel 3 Scan 3	1	0.189728	4.7689	NaN	NaN	-0.523339	54.0248	-17.2905	71.3152
											(E3) 50% power 62s	August 03, 2023 17:15:39	CV i vs E Channel 4 Scan 1	1	0.189728	4.73035	NaN	NaN	-0.585505	55.2241	-17.0857	72.3099			(E3) 80% power 62s	August 04, 2023 16:54:28	CV i vs E Channel 3 Scan 3	2	0.0997267	-4.46847	NaN	NaN	0.584263	54.0248	-17.2905	71.3152
											(E3) 50% power 62s	August 03, 2023 17:15:39	CV i vs E Channel 4 Scan 1	2	0.0798054	-4.40156	NaN	NaN	0.447678	55.2241	-17.0857	72.3099			(E3) 80% power 62s	August 04, 2023 16:54:28	CV i vs E Channel 4 Scan 1	1	0.189728	4.7884	NaN	NaN	-0.672642	55.5459	-17.409	72.9549
											(E3) 50% power 62s	August 03, 2023 17:15:39	CV i vs E Channel 4 Scan 1	3	-0.150118	-0.0755161	NaN	NaN	-1.79753	-3.40282e+38	3.40282e+38	6.80565e+38			(E3) 80% power 62s	August 04, 2023 16:54:28	CV i vs E Channel 4 Scan 1	2	0.0997267	-4.45136	NaN	NaN	0.516322	55.5459	-17.409	72.9549
											(E3) 50% power 62s	August 03, 2023 17:15:39	CV i vs E Channel 4 Scan 2	1	0.189728	4.77158	NaN	NaN	-0.498554	53.907	-17.0906	70.9977			(E3) 80% power 62s	August 04, 2023 16:54:28	CV i vs E Channel 4 Scan 2	1	0.199727	4.80058	NaN	NaN	-0.537621	54.5019	-17.3814	71.8833
											(E3) 50% power 62s	August 03, 2023 17:15:39	CV i vs E Channel 4 Scan 2	2	0.0798054	-4.3866	NaN	NaN	0.483939	53.907	-17.0906	70.9977			(E3) 80% power 62s	August 04, 2023 16:54:28	CV i vs E Channel 4 Scan 2	2	0.0997267	-4.46023	NaN	NaN	0.557282	54.5019	-17.3814	71.8833
											(E3) 50% power 62s	August 03, 2023 17:15:39	CV i vs E Channel 4 Scan 2	3	-0.160118	-0.0349931	NaN	NaN	-1.72204	-3.40282e+38	3.40282e+38	6.80565e+38			(E3) 80% power 62s	August 04, 2023 16:54:28	CV i vs E Channel 4 Scan 3	1	0.189728	4.797	NaN	NaN	-0.524454	54.4083	-17.347	71.7552
											(E3) 50% power 62s	August 03, 2023 17:15:39	CV i vs E Channel 4 Scan 3	1	0.189728	4.82224	NaN	NaN	-0.536955	53.6616	-16.9882	70.6498			(E3) 80% power 62s	August 04, 2023 16:54:28	CV i vs E Channel 4 Scan 3	2	0.0997267	-4.48537	NaN	NaN	0.574414	54.4083	-17.347	71.7552
											(E3) 50% power 62s	August 03, 2023 17:15:39	CV i vs E Channel 4 Scan 3	2	0.0798054	-4.36312	NaN	NaN	0.483684	53.6616	-16.9882	70.6498			(E3) 80% power 62s	August 04, 2023 16:54:28	CV i vs E Channel 5 Scan 1	1	0.189728	4.77751	NaN	NaN	-0.65478	55.746	-17.5173	73.2633
											(E3) 50% power 62s	August 03, 2023 17:15:39	CV i vs E Channel 5 Scan 1	1	0.189728	4.70654	NaN	NaN	-0.580144	54.2333	-16.9915	71.2248			(E3) 80% power 62s	August 04, 2023 16:54:28	CV i vs E Channel 5 Scan 1	2	0.0997267	-4.42492	NaN	NaN	0.520444	55.746	-17.5173	73.2633
											(E3) 50% power 62s	August 03, 2023 17:15:39	CV i vs E Channel 5 Scan 1	2	0.0798054	-4.33738	NaN	NaN	0.452308	54.2333	-16.9915	71.2248			(E3) 80% power 62s	August 04, 2023 16:54:28	CV i vs E Channel 5 Scan 2	1	0.199727	4.81468	NaN	NaN	-0.542751	54.6212	-17.4321	72.0533
											(E3) 50% power 62s	August 03, 2023 17:15:39	CV i vs E Channel 5 Scan 1	3	-0.160118	-0.322571	NaN	NaN	-1.72958	-3.40282e+38	3.40282e+38	6.80565e+38			(E3) 80% power 62s	August 04, 2023 16:54:28	CV i vs E Channel 5 Scan 2	2	0.0997267	-4.43947	NaN	NaN	0.560595	54.6212	-17.4321	72.0533
											(E3) 50% power 62s	August 03, 2023 17:15:39	CV i vs E Channel 5 Scan 2	1	0.189728	4.75608	NaN	NaN	-0.488197	53.4884	-17.0642	70.5526			(E3) 80% power 62s	August 04, 2023 16:54:28	CV i vs E Channel 5 Scan 3	1	0.199727	4.82019	NaN	NaN	-0.519463	54.5294	-17.3866	71.9161
											(E3) 50% power 62s	August 03, 2023 17:15:39	CV i vs E Channel 5 Scan 2	2	0.0897274	-4.35842	NaN	NaN	0.522942	53.4884	-17.0642	70.5526			(E3) 80% power 62s	August 04, 2023 16:54:28	CV i vs E Channel 5 Scan 3	2	0.0997267	-4.46072	NaN	NaN	0.574121	54.5294	-17.3866	71.9161
											(E3) 50% power 62s	August 03, 2023 17:15:39	CV i vs E Channel 5 Scan 2	3	-0.170117	-0.0678881	NaN	NaN	-1.70516	-3.40282e+38	3.40282e+38	6.80565e+38			(E3) 80% power 62s	August 04, 2023 16:54:28	CV i vs E Channel 6 Scan 1	1	0.199727	4.74636	NaN	NaN	-0.639697	55.3722	-17.3728	72.745
											(E3) 50% power 62s	August 03, 2023 17:15:39	CV i vs E Channel 5 Scan 3	1	0.189728	4.8124	NaN	NaN	-0.520827	53.4224	-17.0173	70.4396			(E3) 80% power 62s	August 04, 2023 16:54:28	CV i vs E Channel 6 Scan 1	2	0.0997267	-4.32683	NaN	NaN	0.507708	55.3722	-17.3728	72.745
											(E3) 50% power 62s	August 03, 2023 17:15:39	CV i vs E Channel 5 Scan 3	2	0.0897274	-4.38924	NaN	NaN	0.535643	53.4224	-17.0173	70.4396			(E3) 80% power 62s	August 04, 2023 16:54:28	CV i vs E Channel 6 Scan 2	1	0.199727	4.79974	NaN	NaN	-0.543124	54.0911	-17.3874	71.4785
											(E3) 50% power 62s	August 03, 2023 17:15:39	CV i vs E Channel 6 Scan 1	1	0.189728	4.67742	NaN	NaN	-0.542527	53.7029	-16.9034	70.6063			(E3) 80% power 62s	August 04, 2023 16:54:28	CV i vs E Channel 6 Scan 2	2	0.0997267	-4.34866	NaN	NaN	0.574119	54.0911	-17.3874	71.4785
											(E3) 50% power 62s	August 03, 2023 17:15:39	CV i vs E Channel 6 Scan 1	2	0.0897274	-4.35598	NaN	NaN	0.484454	53.7029	-16.9034	70.6063			(E3) 80% power 62s	August 04, 2023 16:54:28	CV i vs E Channel 6 Scan 3	1	0.199727	4.79154	NaN	NaN	-0.524279	53.954	-17.3277	71.2817
											(E3) 50% power 62s	August 03, 2023 17:15:39	CV i vs E Channel 6 Scan 1	3	-0.160118	-0.226899	NaN	NaN	-1.85844	-3.40282e+38	3.40282e+38	6.80565e+38			(E3) 80% power 62s	August 04, 2023 16:54:28	CV i vs E Channel 6 Scan 3	2	0.0997267	-4.35748	NaN	NaN	0.563107	53.954	-17.3277	71.2817
											(E3) 50% power 62s	August 03, 2023 17:15:39	CV i vs E Channel 6 Scan 2	1	0.189728	4.75701	NaN	NaN	-0.466774	53.4715	-17.1448	70.6163			(E3) 80% power 62s	August 04, 2023 16:54:28	CV i vs E Channel 7 Scan 1	1	0.199727	4.60461	NaN	NaN	-0.526421	52.5267	-16.8319	69.3585
											(E3) 50% power 62s	August 03, 2023 17:15:39	CV i vs E Channel 6 Scan 2	2	0.0897274	-4.3966	NaN	NaN	0.524497	53.4715	-17.1448	70.6163			(E3) 80% power 62s	August 04, 2023 16:54:28	CV i vs E Channel 7 Scan 1	2	0.0897274	-4.04721	NaN	NaN	0.541279	52.5267	-16.8319	69.3585
											(E3) 50% power 62s	August 03, 2023 17:15:39	CV i vs E Channel 6 Scan 3	1	0.189728	4.76035	NaN	NaN	-0.441406	53.6201	-17.1648	70.7848			(E3) 80% power 62s	August 04, 2023 16:54:28	CV i vs E Channel 7 Scan 2	1	0.199727	4.64626	NaN	NaN	-0.439514	51.4597	-16.9388	68.3985
											(E3) 50% power 62s	August 03, 2023 17:15:39	CV i vs E Channel 6 Scan 3	2	0.0897274	-4.42023	NaN	NaN	0.53654	53.6201	-17.1648	70.7848			(E3) 80% power 62s	August 04, 2023 16:54:28	CV i vs E Channel 7 Scan 2	2	0.0897274	-4.03663	NaN	NaN	0.577712	51.4597	-16.9388	68.3985
											(E3) 50% power 62s	August 03, 2023 17:15:39	CV i vs E Channel 7 Scan 1	1	0.189728	4.63041	NaN	NaN	-0.534476	52.5749	-16.667	69.2418			(E3) 80% power 62s	August 04, 2023 16:54:28	CV i vs E Channel 7 Scan 3	1	0.199727	4.63171	NaN	NaN	-0.416103	51.1576	-16.8385	67.9962
											(E3) 50% power 62s	August 03, 2023 17:15:39	CV i vs E Channel 7 Scan 1	2	0.0798054	-4.25988	NaN	NaN	0.489818	52.5749	-16.667	69.2418			(E3) 80% power 62s	August 04, 2023 16:54:28	CV i vs E Channel 7 Scan 3	2	0.0897274	-4.02794	NaN	NaN	0.584417	51.1576	-16.8385	67.9962
											(E3) 50% power 62s	August 03, 2023 17:15:39	CV i vs E Channel 7 Scan 1	3	-0.150118	-0.21642	NaN	NaN	-1.82476	-3.40282e+38	3.40282e+38	6.80565e+38			(E3) 80% power 62s	August 04, 2023 16:54:28	CV i vs E Channel 8 Scan 1	1	0.209727	4.73987	NaN	NaN	-0.320927	53.0788	-18.1996	71.2784
											(E3) 50% power 62s	August 03, 2023 17:15:39	CV i vs E Channel 7 Scan 2	1	0.189728	4.7036	NaN	NaN	-0.45885	52.3908	-16.8658	69.2565			(E3) 80% power 62s	August 04, 2023 16:54:28	CV i vs E Channel 8 Scan 1	2	0.0897274	-4.05781	NaN	NaN	0.693693	53.0788	-18.1996	71.2784
											(E3) 50% power 62s	August 03, 2023 17:15:39	CV i vs E Channel 7 Scan 2	2	0.0798054	-4.28956	NaN	NaN	0.531192	52.3908	-16.8658	69.2565			(E3) 80% power 62s	August 04, 2023 16:54:28	CV i vs E Channel 8 Scan 2	1	0.209727	4.8209	NaN	NaN	-0.288143	53.4458	-18.62	72.0658
											(E3) 50% power 62s	August 03, 2023 17:15:39	CV i vs E Channel 7 Scan 2	3	-0.23004	-0.0149727	NaN	NaN	-1.489	-3.40282e+38	3.40282e+38	6.80565e+38			(E3) 80% power 62s	August 04, 2023 16:54:28	CV i vs E Channel 8 Scan 2	2	0.0897274	-4.12217	NaN	NaN	0.722712	53.4458	-18.62	72.0658
											(E3) 50% power 62s	August 03, 2023 17:15:39	CV i vs E Channel 7 Scan 3	1	0.189728	4.76126	NaN	NaN	-0.495102	52.3167	-16.8194	69.1361			(E3) 80% power 62s	August 04, 2023 16:54:28	CV i vs E Channel 8 Scan 2	3	-0.180118	-0.0257791	NaN	NaN	-1.65453	-3.40282e+38	3.40282e+38	6.80565e+38
											(E3) 50% power 62s	August 03, 2023 17:15:39	CV i vs E Channel 7 Scan 3	2	0.0798054	-4.30752	NaN	NaN	0.544281	52.3167	-16.8194	69.1361			(E3) 80% power 62s	August 04, 2023 16:54:28	CV i vs E Channel 8 Scan 3	1	0.209727	4.87154	NaN	NaN	-0.316701	53.4169	-18.5758	71.9927
											(E3) 50% power 62s	August 03, 2023 17:15:39	CV i vs E Channel 8 Scan 1	1	0.199727	4.42221	NaN	NaN	-0.375541	48.0118	-15.3574	63.3691			(E3) 80% power 62s	August 04, 2023 16:54:28	CV i vs E Channel 8 Scan 3	2	0.0897274	-4.15634	NaN	NaN	0.736617	53.4169	-18.5758	71.9927
											(E3) 50% power 62s	August 03, 2023 17:15:39	CV i vs E Channel 8 Scan 1	2	0.0698051	-3.7969	NaN	NaN	0.506347	48.0118	-15.3574	63.3691
											(E3) 50% power 62s	August 03, 2023 17:15:39	CV i vs E Channel 8 Scan 2	1	0.199727	4.54617	NaN	NaN	-0.364737	48.1963	-15.5848	63.7811
											(E3) 50% power 62s	August 03, 2023 17:15:39	CV i vs E Channel 8 Scan 2	2	0.0698051	-3.84209	NaN	NaN	0.538053	48.1963	-15.5848	63.7811			Measurement	DateTime	Curve	Peak	X	Height	Area	Width	YOffset	MaxSlope	MinSlope	SumSlope
											(E3) 50% power 62s	August 03, 2023 17:15:39	CV i vs E Channel 8 Scan 3	1	0.199727	4.56996	NaN	NaN	-0.356728	48.5011	-15.6282	64.1294			(E1) 80% power 99 seconds O2 plasma	August 14, 2023 15:59:19	CV i vs E Channel 1 Scan 1	1	0.189728	5.02412	NaN	NaN	-0.721913	55.9586	-18.1788	74.1374
											(E3) 50% power 62s	August 03, 2023 17:15:39	CV i vs E Channel 8 Scan 3	2	0.0698051	-3.88494	NaN	NaN	0.553386	48.5011	-15.6282	64.1294			(E1) 80% power 99 seconds O2 plasma	August 14, 2023 15:59:19	CV i vs E Channel 1 Scan 1	2	0.0798054	-4.64421	NaN	NaN	0.554289	55.9586	-18.1788	74.1374
																									(E1) 80% power 99 seconds O2 plasma	August 14, 2023 15:59:19	CV i vs E Channel 1 Scan 2	1	0.189728	5.08609	NaN	NaN	-0.661292	54.8451	-18.305	73.15
											Measurement	DateTime	Curve	Peak	X	Height	Area	Width	YOffset	MaxSlope	MinSlope	SumSlope			(E1) 80% power 99 seconds O2 plasma	August 14, 2023 15:59:19	CV i vs E Channel 1 Scan 2	2	0.0798054	-4.61152	NaN	NaN	0.564805	54.8451	-18.305	73.15
											(E1) Out the Box (Batch DEV-1068-1815) Sheet no 9	August 02, 2023 14:18:25	CV i vs E Channel 1 Scan 1	1	0.249649	3.20521	NaN	NaN	0.119331	29.0485	-8.72821	37.7767			(E1) 80% power 99 seconds O2 plasma	August 14, 2023 15:59:19	CV i vs E Channel 1 Scan 3	1	0.189728	5.08905	NaN	NaN	-0.663336	54.5763	-18.2653	72.8415
											(E1) Out the Box (Batch DEV-1068-1815) Sheet no 9	August 02, 2023 14:18:25	CV i vs E Channel 1 Scan 1	2	-0.0101957	-2.58124	NaN	NaN	-0.110873	29.0485	-8.72821	37.7767			(E1) 80% power 99 seconds O2 plasma	August 14, 2023 15:59:19	CV i vs E Channel 1 Scan 3	2	0.0897274	-4.58393	NaN	NaN	0.586605	54.5763	-18.2653	72.8415
											(E1) Out the Box (Batch DEV-1068-1815) Sheet no 9	August 02, 2023 14:18:25	CV i vs E Channel 1 Scan 2	1	0.249649	3.43913	NaN	NaN	0.0723398	30.3289	-10.0826	40.4114			(E1) 80% power 99 seconds O2 plasma	August 14, 2023 15:59:19	CV i vs E Channel 2 Scan 1	1	0.189728	4.89148	NaN	NaN	-0.675481	54.8801	-17.8114	72.6915
											(E1) Out the Box (Batch DEV-1068-1815) Sheet no 9	August 02, 2023 14:18:25	CV i vs E Channel 1 Scan 2	2	-0.000195503	-2.73945	NaN	NaN	-0.0123235	30.3289	-10.0826	40.4114			(E1) 80% power 99 seconds O2 plasma	August 14, 2023 15:59:19	CV i vs E Channel 2 Scan 1	2	0.0798054	-4.39915	NaN	NaN	0.536404	54.8801	-17.8114	72.6915
											(E1) Out the Box (Batch DEV-1068-1815) Sheet no 9	August 02, 2023 14:18:25	CV i vs E Channel 1 Scan 3	1	0.23965	3.63348	NaN	NaN	-0.0177795	32.3536	-10.7282	43.0818			(E1) 80% power 99 seconds O2 plasma	August 14, 2023 15:59:19	CV i vs E Channel 2 Scan 2	1	0.189728	4.94625	NaN	NaN	-0.592932	54.1365	-17.8911	72.0275
											(E1) Out the Box (Batch DEV-1068-1815) Sheet no 9	August 02, 2023 14:18:25	CV i vs E Channel 1 Scan 3	2	0.00980473	-2.90901	NaN	NaN	0.0819537	32.3536	-10.7282	43.0818			(E1) 80% power 99 seconds O2 plasma	August 14, 2023 15:59:19	CV i vs E Channel 2 Scan 2	2	0.0897274	-4.4408	NaN	NaN	0.621007	54.1365	-17.8911	72.0275
											(E1) Out the Box (Batch DEV-1068-1815) Sheet no 9	August 02, 2023 14:18:25	CV i vs E Channel 2 Scan 1	1	0.219728	3.81118	NaN	NaN	-0.228473	37.3342	-10.7154	48.0496			(E1) 80% power 99 seconds O2 plasma	August 14, 2023 15:59:19	CV i vs E Channel 2 Scan 3	1	0.199727	4.95441	NaN	NaN	-0.564418	54.1783	-17.9145	72.0927
											(E1) Out the Box (Batch DEV-1068-1815) Sheet no 9	August 02, 2023 14:18:25	CV i vs E Channel 2 Scan 1	2	0.019805	-3.02621	NaN	NaN	0.141307	37.3342	-10.7154	48.0496			(E1) 80% power 99 seconds O2 plasma	August 14, 2023 15:59:19	CV i vs E Channel 2 Scan 3	2	0.0897274	-4.45318	NaN	NaN	0.617838	54.1783	-17.9145	72.0927
											(E1) Out the Box (Batch DEV-1068-1815) Sheet no 9	August 02, 2023 14:18:25	CV i vs E Channel 2 Scan 2	1	0.22965	3.86118	NaN	NaN	-0.156123	35.4969	-11.1471	46.644			(E1) 80% power 99 seconds O2 plasma	August 14, 2023 15:59:19	CV i vs E Channel 3 Scan 1	1	0.189728	4.86938	NaN	NaN	-0.662783	54.923	-17.6502	72.5732
											(E1) Out the Box (Batch DEV-1068-1815) Sheet no 9	August 02, 2023 14:18:25	CV i vs E Channel 2 Scan 2	2	0.019805	-3.14003	NaN	NaN	0.187514	35.4969	-11.1471	46.644			(E1) 80% power 99 seconds O2 plasma	August 14, 2023 15:59:19	CV i vs E Channel 3 Scan 1	2	0.0798054	-4.32688	NaN	NaN	0.531035	54.923	-17.6502	72.5732
											(E1) Out the Box (Batch DEV-1068-1815) Sheet no 9	August 02, 2023 14:18:25	CV i vs E Channel 2 Scan 3	1	0.219728	3.99489	NaN	NaN	-0.185641	37.8206	-11.9227	49.7433			(E1) 80% power 99 seconds O2 plasma	August 14, 2023 15:59:19	CV i vs E Channel 3 Scan 2	1	0.199727	4.94059	NaN	NaN	-0.568045	54.0757	-17.6363	71.712
											(E1) Out the Box (Batch DEV-1068-1815) Sheet no 9	August 02, 2023 14:18:25	CV i vs E Channel 2 Scan 3	2	0.0298052	-3.30019	NaN	NaN	0.265181	37.8206	-11.9227	49.7433			(E1) 80% power 99 seconds O2 plasma	August 14, 2023 15:59:19	CV i vs E Channel 3 Scan 2	2	0.0897274	-4.3485	NaN	NaN	0.594316	54.0757	-17.6363	71.712
											(E1) Out the Box (Batch DEV-1068-1815) Sheet no 9	August 02, 2023 14:18:25	CV i vs E Channel 3 Scan 1	1	0.259649	2.97005	NaN	NaN	0.198996	25.719	-7.97665	33.6957			(E1) 80% power 99 seconds O2 plasma	August 14, 2023 15:59:19	CV i vs E Channel 3 Scan 3	1	0.199727	4.96493	NaN	NaN	-0.558913	54.3013	-17.7421	72.0434
											(E1) Out the Box (Batch DEV-1068-1815) Sheet no 9	August 02, 2023 14:18:25	CV i vs E Channel 3 Scan 1	2	0.019805	-0.164158	NaN	NaN	-2.28849	-3.4845	-16.612	20.0965			(E1) 80% power 99 seconds O2 plasma	August 14, 2023 15:59:19	CV i vs E Channel 3 Scan 3	2	0.0897274	-4.40886	NaN	NaN	0.618973	54.3013	-17.7421	72.0434
											(E1) Out the Box (Batch DEV-1068-1815) Sheet no 9	August 02, 2023 14:18:25	CV i vs E Channel 3 Scan 2	1	0.249649	3.40201	NaN	NaN	0.128961	30.6436	-10.5664	41.21			(E1) 80% power 99 seconds O2 plasma	August 14, 2023 15:59:19	CV i vs E Channel 4 Scan 1	1	0.199727	4.77722	NaN	NaN	-0.609385	53.5659	-17.1209	70.6868
											(E1) Out the Box (Batch DEV-1068-1815) Sheet no 9	August 02, 2023 14:18:25	CV i vs E Channel 3 Scan 2	2	-0.000195503	-2.82457	NaN	NaN	0.045391	30.6436	-10.5664	41.21			(E1) 80% power 99 seconds O2 plasma	August 14, 2023 15:59:19	CV i vs E Channel 4 Scan 1	2	0.0798054	-4.13989	NaN	NaN	0.528187	53.5659	-17.1209	70.6868
											(E1) Out the Box (Batch DEV-1068-1815) Sheet no 9	August 02, 2023 14:18:25	CV i vs E Channel 3 Scan 3	1	0.23965	3.73495	NaN	NaN	-0.036094	34.2324	-11.504	45.7364			(E1) 80% power 99 seconds O2 plasma	August 14, 2023 15:59:19	CV i vs E Channel 4 Scan 2	1	0.199727	4.85731	NaN	NaN	-0.537135	52.6156	-17.257	69.8726
											(E1) Out the Box (Batch DEV-1068-1815) Sheet no 9	August 02, 2023 14:18:25	CV i vs E Channel 3 Scan 3	2	0.019805	-3.0691	NaN	NaN	0.185539	34.2324	-11.504	45.7364			(E1) 80% power 99 seconds O2 plasma	August 14, 2023 15:59:19	CV i vs E Channel 4 Scan 2	2	0.0798054	-4.12457	NaN	NaN	0.525837	52.6156	-17.257	69.8726
											(E1) Out the Box (Batch DEV-1068-1815) Sheet no 9	August 02, 2023 14:18:25	CV i vs E Channel 4 Scan 1	1	0.219728	3.35848	NaN	NaN	-0.143131	33.4401	-7.49004	40.9302			(E1) 80% power 99 seconds O2 plasma	August 14, 2023 15:59:19	CV i vs E Channel 4 Scan 3	1	0.199727	4.86814	NaN	NaN	-0.520576	52.7101	-17.2878	69.9979
											(E1) Out the Box (Batch DEV-1068-1815) Sheet no 9	August 02, 2023 14:18:25	CV i vs E Channel 4 Scan 1	2	0.019805	-2.85678	NaN	NaN	0.0896559	33.4401	-7.49004	40.9302			(E1) 80% power 99 seconds O2 plasma	August 14, 2023 15:59:19	CV i vs E Channel 4 Scan 3	2	0.0798054	-4.16183	NaN	NaN	0.533353	52.7101	-17.2878	69.9979
											(E1) Out the Box (Batch DEV-1068-1815) Sheet no 9	August 02, 2023 14:18:25	CV i vs E Channel 4 Scan 2	1	0.22965	3.6644	NaN	NaN	-0.0959027	34.0335	-10.0565	44.09			(E1) 80% power 99 seconds O2 plasma	August 14, 2023 15:59:19	CV i vs E Channel 5 Scan 1	1	0.199727	4.81809	NaN	NaN	-0.641242	54.4461	-17.3824	71.8285
											(E1) Out the Box (Batch DEV-1068-1815) Sheet no 9	August 02, 2023 14:18:25	CV i vs E Channel 4 Scan 2	2	0.0298052	-3.06394	NaN	NaN	0.197972	34.0335	-10.0565	44.09			(E1) 80% power 99 seconds O2 plasma	August 14, 2023 15:59:19	CV i vs E Channel 5 Scan 1	2	0.0798054	-4.17931	NaN	NaN	0.51726	54.4461	-17.3824	71.8285
											(E1) Out the Box (Batch DEV-1068-1815) Sheet no 9	August 02, 2023 14:18:25	CV i vs E Channel 4 Scan 3	1	0.219728	3.92455	NaN	NaN	-0.200697	37.2989	-11.1363	48.4352			(E1) 80% power 99 seconds O2 plasma	August 14, 2023 15:59:19	CV i vs E Channel 5 Scan 2	1	0.199727	4.87233	NaN	NaN	-0.555633	53.0849	-17.4653	70.5502
											(E1) Out the Box (Batch DEV-1068-1815) Sheet no 9	August 02, 2023 14:18:25	CV i vs E Channel 4 Scan 3	2	0.0398045	-3.2701	NaN	NaN	0.28731	37.2989	-11.1363	48.4352			(E1) 80% power 99 seconds O2 plasma	August 14, 2023 15:59:19	CV i vs E Channel 5 Scan 2	2	0.0798054	-4.20126	NaN	NaN	0.552132	53.0849	-17.4653	70.5502
											(E1) Out the Box (Batch DEV-1068-1815) Sheet no 9	August 02, 2023 14:18:25	CV i vs E Channel 5 Scan 1	1	0.26965	3.07577	NaN	NaN	0.251778	25.6842	-8.93718	34.6214			(E1) 80% power 99 seconds O2 plasma	August 14, 2023 15:59:19	CV i vs E Channel 5 Scan 3	1	0.199727	4.89256	NaN	NaN	-0.547865	53.0751	-17.4774	70.5525
											(E1) Out the Box (Batch DEV-1068-1815) Sheet no 9	August 02, 2023 14:18:25	CV i vs E Channel 5 Scan 1	2	-0.000195503	-2.70271	NaN	NaN	0.0510293	25.6842	-8.93718	34.6214			(E1) 80% power 99 seconds O2 plasma	August 14, 2023 15:59:19	CV i vs E Channel 5 Scan 3	2	0.0897274	-4.24034	NaN	NaN	0.582099	53.0751	-17.4774	70.5525
											(E1) Out the Box (Batch DEV-1068-1815) Sheet no 9	August 02, 2023 14:18:25	CV i vs E Channel 5 Scan 2	1	0.259649	3.53163	NaN	NaN	0.0998979	30.6124	-10.8189	41.4313			(E1) 80% power 99 seconds O2 plasma	August 14, 2023 15:59:19	CV i vs E Channel 6 Scan 1	1	0.199727	4.7947	NaN	NaN	-0.611461	53.492	-17.2878	70.7798
											(E1) Out the Box (Batch DEV-1068-1815) Sheet no 9	August 02, 2023 14:18:25	CV i vs E Channel 5 Scan 2	2	0.019805	-2.91222	NaN	NaN	0.203658	30.6124	-10.8189	41.4313			(E1) 80% power 99 seconds O2 plasma	August 14, 2023 15:59:19	CV i vs E Channel 6 Scan 1	2	0.0798054	-4.08687	NaN	NaN	0.529957	53.492	-17.2878	70.7798
											(E1) Out the Box (Batch DEV-1068-1815) Sheet no 9	August 02, 2023 14:18:25	CV i vs E Channel 5 Scan 3	1	0.249649	3.72476	NaN	NaN	0.0108705	33.3781	-11.3735	44.7516			(E1) 80% power 99 seconds O2 plasma	August 14, 2023 15:59:19	CV i vs E Channel 6 Scan 2	1	0.199727	4.85133	NaN	NaN	-0.533906	52.2328	-17.4229	69.6556
											(E1) Out the Box (Batch DEV-1068-1815) Sheet no 9	August 02, 2023 14:18:25	CV i vs E Channel 5 Scan 3	2	0.019805	-3.09719	NaN	NaN	0.255492	33.3781	-11.3735	44.7516			(E1) 80% power 99 seconds O2 plasma	August 14, 2023 15:59:19	CV i vs E Channel 6 Scan 2	2	0.0798054	-4.10297	NaN	NaN	0.554411	52.2328	-17.4229	69.6556
											(E1) Out the Box (Batch DEV-1068-1815) Sheet no 9	August 02, 2023 14:18:25	CV i vs E Channel 6 Scan 1	1	0.26965	3.01289	NaN	NaN	0.257344	26.0757	-8.71438	34.7901			(E1) 80% power 99 seconds O2 plasma	August 14, 2023 15:59:19	CV i vs E Channel 6 Scan 3	1	0.199727	4.85867	NaN	NaN	-0.514638	52.2964	-17.4568	69.7532
											(E1) Out the Box (Batch DEV-1068-1815) Sheet no 9	August 02, 2023 14:18:25	CV i vs E Channel 6 Scan 1	2	0.00980473	-2.69347	NaN	NaN	0.104541	26.0757	-8.71438	34.7901			(E1) 80% power 99 seconds O2 plasma	August 14, 2023 15:59:19	CV i vs E Channel 6 Scan 3	2	0.0798054	-4.14415	NaN	NaN	0.552431	52.2964	-17.4568	69.7532
											(E1) Out the Box (Batch DEV-1068-1815) Sheet no 9	August 02, 2023 14:18:25	CV i vs E Channel 6 Scan 2	1	0.259649	3.43495	NaN	NaN	0.13307	30.4868	-10.5887	41.0755			(E1) 80% power 99 seconds O2 plasma	August 14, 2023 15:59:19	CV i vs E Channel 7 Scan 1	1	0.199727	4.77733	NaN	NaN	-0.545744	53.2674	-17.657	70.9244
											(E1) Out the Box (Batch DEV-1068-1815) Sheet no 9	August 02, 2023 14:18:25	CV i vs E Channel 6 Scan 2	2	0.019805	-2.88814	NaN	NaN	0.216293	30.4868	-10.5887	41.0755			(E1) 80% power 99 seconds O2 plasma	August 14, 2023 15:59:19	CV i vs E Channel 7 Scan 1	2	0.0798054	-4.07416	NaN	NaN	0.538662	53.2674	-17.657	70.9244
											(E1) Out the Box (Batch DEV-1068-1815) Sheet no 9	August 02, 2023 14:18:25	CV i vs E Channel 6 Scan 3	1	0.23965	3.65102	NaN	NaN	-0.00232198	33.0298	-11.1477	44.1775			(E1) 80% power 99 seconds O2 plasma	August 14, 2023 15:59:19	CV i vs E Channel 7 Scan 1	3	-0.150118	-0.147256	NaN	NaN	-1.9448	-3.40282e+38	3.40282e+38	6.80565e+38
											(E1) Out the Box (Batch DEV-1068-1815) Sheet no 9	August 02, 2023 14:18:25	CV i vs E Channel 6 Scan 3	2	0.0298052	-3.05166	NaN	NaN	0.296653	33.0298	-11.1477	44.1775			(E1) 80% power 99 seconds O2 plasma	August 14, 2023 15:59:19	CV i vs E Channel 7 Scan 2	1	0.199727	4.86912	NaN	NaN	-0.495386	52.2651	-17.7232	69.9883
											(E1) Out the Box (Batch DEV-1068-1815) Sheet no 9	August 02, 2023 14:18:25	CV i vs E Channel 7 Scan 1	1	0.27965	2.80272	NaN	NaN	0.39289	24.8391	-7.84739	32.6865			(E1) 80% power 99 seconds O2 plasma	August 14, 2023 15:59:19	CV i vs E Channel 7 Scan 2	2	0.0798054	-4.10114	NaN	NaN	0.565448	52.2651	-17.7232	69.9883
											(E1) Out the Box (Batch DEV-1068-1815) Sheet no 9	August 02, 2023 14:18:25	CV i vs E Channel 7 Scan 2	1	0.26965	3.25689	NaN	NaN	0.264922	28.8748	-10.0675	38.9423			(E1) 80% power 99 seconds O2 plasma	August 14, 2023 15:59:19	CV i vs E Channel 7 Scan 2	3	-0.170117	-0.10511	NaN	NaN	-1.87537	-3.40282e+38	3.40282e+38	6.80565e+38
											(E1) Out the Box (Batch DEV-1068-1815) Sheet no 9	August 02, 2023 14:18:25	CV i vs E Channel 7 Scan 2	2	-0.000195503	-2.6136	NaN	NaN	0.0216218	28.8748	-10.0675	38.9423			(E1) 80% power 99 seconds O2 plasma	August 14, 2023 15:59:19	CV i vs E Channel 7 Scan 3	1	0.199727	4.8732	NaN	NaN	-0.478481	52.3354	-17.7581	70.0935
											(E1) Out the Box (Batch DEV-1068-1815) Sheet no 9	August 02, 2023 14:18:25	CV i vs E Channel 7 Scan 3	1	0.259649	3.4602	NaN	NaN	0.169516	31.096	-10.5961	41.6922			(E1) 80% power 99 seconds O2 plasma	August 14, 2023 15:59:19	CV i vs E Channel 7 Scan 3	2	0.0897274	-4.15256	NaN	NaN	0.602954	52.3354	-17.7581	70.0935
											(E1) Out the Box (Batch DEV-1068-1815) Sheet no 9	August 02, 2023 14:18:25	CV i vs E Channel 7 Scan 3	2	0.00980473	-2.79919	NaN	NaN	0.133682	31.096	-10.5961	41.6922			(E1) 80% power 99 seconds O2 plasma	August 14, 2023 15:59:19	CV i vs E Channel 8 Scan 1	1	0.209727	4.42696	NaN	NaN	-0.211345	50.3264	-17.0076	67.334
											(E1) Out the Box (Batch DEV-1068-1815) Sheet no 9	August 02, 2023 14:18:25	CV i vs E Channel 8 Scan 1	1	0.309649	2.34713	NaN	NaN	0.716108	18.4615	-7.89878	26.3603			(E1) 80% power 99 seconds O2 plasma	August 14, 2023 15:59:19	CV i vs E Channel 8 Scan 1	2	0.0897274	-3.91667	NaN	NaN	0.669044	50.3264	-17.0076	67.334
											(E1) Out the Box (Batch DEV-1068-1815) Sheet no 9	August 02, 2023 14:18:25	CV i vs E Channel 8 Scan 1	2	-0.0401955	-1.9541	NaN	NaN	-0.580177	18.4615	-7.89878	26.3603			(E1) 80% power 99 seconds O2 plasma	August 14, 2023 15:59:19	CV i vs E Channel 8 Scan 1	3	-0.150118	-0.19666	NaN	NaN	-1.68354	-3.40282e+38	3.40282e+38	6.80565e+38
											(E1) Out the Box (Batch DEV-1068-1815) Sheet no 9	August 02, 2023 14:18:25	CV i vs E Channel 8 Scan 2	1	0.299649	2.96017	NaN	NaN	0.457065	23.7627	-9.23939	33.0021			(E1) 80% power 99 seconds O2 plasma	August 14, 2023 15:59:19	CV i vs E Channel 8 Scan 2	1	0.199727	3.70643	NaN	NaN	0.567794	49.9512	-16.8971	66.8483
											(E1) Out the Box (Batch DEV-1068-1815) Sheet no 9	August 02, 2023 14:18:25	CV i vs E Channel 8 Scan 2	2	-0.0301952	-2.22974	NaN	NaN	-0.350219	23.7627	-9.23939	33.0021			(E1) 80% power 99 seconds O2 plasma	August 14, 2023 15:59:19	CV i vs E Channel 8 Scan 2	2	0.0897274	-3.93088	NaN	NaN	0.675758	49.9512	-16.8971	66.8483
											(E1) Out the Box (Batch DEV-1068-1815) Sheet no 9	August 02, 2023 14:18:25	CV i vs E Channel 8 Scan 3	1	0.27965	3.22014	NaN	NaN	0.336051	26.6159	-10.2453	36.8612			(E1) 80% power 99 seconds O2 plasma	August 14, 2023 15:59:19	CV i vs E Channel 8 Scan 2	3	-0.160118	-0.196659	NaN	NaN	-1.55851	-3.40282e+38	3.40282e+38	6.80565e+38
											(E1) Out the Box (Batch DEV-1068-1815) Sheet no 9	August 02, 2023 14:18:25	CV i vs E Channel 8 Scan 3	2	-0.020195	-2.4466	NaN	NaN	-0.239697	26.6159	-10.2453	36.8612			(E1) 80% power 99 seconds O2 plasma	August 14, 2023 15:59:19	CV i vs E Channel 8 Scan 3	1	0.209727	4.50142	NaN	NaN	-0.209608	49.7311	-16.7624	66.4935
																									(E1) 80% power 99 seconds O2 plasma	August 14, 2023 15:59:19	CV i vs E Channel 8 Scan 3	2	0.0897274	-4.00004	NaN	NaN	0.68227	49.7311	-16.7624	66.4935
											Measurement	DateTime	Curve	Peak	X	Height	Area	Width	YOffset	MaxSlope	MinSlope	SumSlope			Measurement	DateTime	Curve	Peak	X	Height	Area	Width	YOffset	MaxSlope	MinSlope	SumSlope
											(E2) Out the Box (Batch DEV-1068-1815) Sheet no 9	August 02, 2023 14:56:31	CV i vs E Channel 1 Scan 1	1	0.209727	3.44355	NaN	NaN	-0.275167	35.2015	-7.61645	42.818			(E2) 80% power 99 seconds O2 plasma	August 14, 2023 16:25:34	CV i vs E Channel 1 Scan 1	1	0.179728	4.98146	NaN	NaN	-0.678775	55.371	-18.1567	73.5277
											(E2) Out the Box (Batch DEV-1068-1815) Sheet no 9	August 02, 2023 14:56:31	CV i vs E Channel 1 Scan 1	2	0.00980473	-2.62055	NaN	NaN	-0.19592	35.2015	-7.12911	42.3306			(E2) 80% power 99 seconds O2 plasma	August 14, 2023 16:25:34	CV i vs E Channel 1 Scan 1	2	0.0798054	-4.60084	NaN	NaN	0.550589	55.371	-18.1567	73.5277
											(E2) Out the Box (Batch DEV-1068-1815) Sheet no 9	August 02, 2023 14:56:31	CV i vs E Channel 1 Scan 2	1	0.22965	3.73895	NaN	NaN	-0.228199	34.1776	-8.99224	43.1698			(E2) 80% power 99 seconds O2 plasma	August 14, 2023 16:25:34	CV i vs E Channel 1 Scan 2	1	0.189728	5.06642	NaN	NaN	-0.614394	55.2913	-18.4805	73.7718
											(E2) Out the Box (Batch DEV-1068-1815) Sheet no 9	August 02, 2023 14:56:31	CV i vs E Channel 1 Scan 2	2	0.019805	-2.88301	NaN	NaN	-0.0133337	34.1776	-8.99224	43.1698			(E2) 80% power 99 seconds O2 plasma	August 14, 2023 16:25:34	CV i vs E Channel 1 Scan 2	2	0.0798054	-4.58646	NaN	NaN	0.551004	55.2913	-18.4805	73.7718
											(E2) Out the Box (Batch DEV-1068-1815) Sheet no 9	August 02, 2023 14:56:31	CV i vs E Channel 1 Scan 3	1	0.219728	3.97008	NaN	NaN	-0.300877	36.9378	-10.2553	47.1931			(E2) 80% power 99 seconds O2 plasma	August 14, 2023 16:25:34	CV i vs E Channel 1 Scan 3	1	0.189728	5.07595	NaN	NaN	-0.6079	55.2906	-18.3957	73.6863
											(E2) Out the Box (Batch DEV-1068-1815) Sheet no 9	August 02, 2023 14:56:31	CV i vs E Channel 1 Scan 3	2	0.0298052	-3.07575	NaN	NaN	0.0989559	36.9378	-10.2553	47.1931			(E2) 80% power 99 seconds O2 plasma	August 14, 2023 16:25:34	CV i vs E Channel 1 Scan 3	2	0.0798054	-4.55364	NaN	NaN	0.539304	55.2906	-18.3957	73.6863
											(E2) Out the Box (Batch DEV-1068-1815) Sheet no 9	August 02, 2023 14:56:31	CV i vs E Channel 2 Scan 1	1	0.209727	3.58931	NaN	NaN	-0.307351	36.7782	-7.97058	44.7488			(E2) 80% power 99 seconds O2 plasma	August 14, 2023 16:25:34	CV i vs E Channel 2 Scan 1	1	0.189728	4.87355	NaN	NaN	-0.65469	55.9553	-17.7297	73.685
											(E2) Out the Box (Batch DEV-1068-1815) Sheet no 9	August 02, 2023 14:56:31	CV i vs E Channel 2 Scan 1	2	0.019805	-2.96917	NaN	NaN	-0.0191141	36.7782	-7.97058	44.7488			(E2) 80% power 99 seconds O2 plasma	August 14, 2023 16:25:34	CV i vs E Channel 2 Scan 1	2	0.0798054	-4.47635	NaN	NaN	0.504781	55.9553	-17.7297	73.685
											(E2) Out the Box (Batch DEV-1068-1815) Sheet no 9	August 02, 2023 14:56:31	CV i vs E Channel 2 Scan 2	1	0.219728	4.0627	NaN	NaN	-0.338609	38.7405	-11.2391	49.9796			(E2) 80% power 99 seconds O2 plasma	August 14, 2023 16:25:34	CV i vs E Channel 2 Scan 2	1	0.189728	4.95496	NaN	NaN	-0.601213	55.0043	-17.9784	72.9828
											(E2) Out the Box (Batch DEV-1068-1815) Sheet no 9	August 02, 2023 14:56:31	CV i vs E Channel 2 Scan 2	2	0.0298052	-3.24956	NaN	NaN	0.131297	38.7405	-11.2391	49.9796			(E2) 80% power 99 seconds O2 plasma	August 14, 2023 16:25:34	CV i vs E Channel 2 Scan 2	2	0.0897274	-4.49383	NaN	NaN	0.554734	55.0043	-17.9784	72.9828
											(E2) Out the Box (Batch DEV-1068-1815) Sheet no 9	August 02, 2023 14:56:31	CV i vs E Channel 2 Scan 3	1	0.209727	4.29145	NaN	NaN	-0.419264	41.9924	-12.7064	54.6988			(E2) 80% power 99 seconds O2 plasma	August 14, 2023 16:25:34	CV i vs E Channel 2 Scan 3	1	0.189728	4.97597	NaN	NaN	-0.605152	54.9645	-17.9871	72.9516
											(E2) Out the Box (Batch DEV-1068-1815) Sheet no 9	August 02, 2023 14:56:31	CV i vs E Channel 2 Scan 3	2	0.0398045	-3.46485	NaN	NaN	0.235858	41.9924	-12.7064	54.6988			(E2) 80% power 99 seconds O2 plasma	August 14, 2023 16:25:34	CV i vs E Channel 2 Scan 3	2	0.0897274	-4.49862	NaN	NaN	0.544084	54.9645	-17.9871	72.9516
											(E2) Out the Box (Batch DEV-1068-1815) Sheet no 9	August 02, 2023 14:56:31	CV i vs E Channel 3 Scan 1	1	0.219728	3.94002	NaN	NaN	-0.384726	38.7764	-10.3325	49.1089			(E2) 80% power 99 seconds O2 plasma	August 14, 2023 16:25:34	CV i vs E Channel 3 Scan 1	1	0.189728	4.86783	NaN	NaN	-0.663281	55.526	-17.7627	73.2887
											(E2) Out the Box (Batch DEV-1068-1815) Sheet no 9	August 02, 2023 14:56:31	CV i vs E Channel 3 Scan 1	2	0.019805	-3.16857	NaN	NaN	0.0557904	38.7764	-10.3325	49.1089			(E2) 80% power 99 seconds O2 plasma	August 14, 2023 16:25:34	CV i vs E Channel 3 Scan 1	2	0.0897274	-4.38202	NaN	NaN	0.568522	55.526	-17.7627	73.2887
											(E2) Out the Box (Batch DEV-1068-1815) Sheet no 9	August 02, 2023 14:56:31	CV i vs E Channel 3 Scan 2	1	0.219728	4.25897	NaN	NaN	-0.386298	40.6125	-12.3671	52.9797			(E2) 80% power 99 seconds O2 plasma	August 14, 2023 16:25:34	CV i vs E Channel 3 Scan 2	1	0.189728	4.93395	NaN	NaN	-0.590499	54.428	-18.0242	72.4522
											(E2) Out the Box (Batch DEV-1068-1815) Sheet no 9	August 02, 2023 14:56:31	CV i vs E Channel 3 Scan 2	2	0.0298052	-3.40322	NaN	NaN	0.19006	40.6125	-12.3671	52.9797			(E2) 80% power 99 seconds O2 plasma	August 14, 2023 16:25:34	CV i vs E Channel 3 Scan 2	2	0.0897274	-4.3934	NaN	NaN	0.5841	54.428	-18.0242	72.4522
											(E2) Out the Box (Batch DEV-1068-1815) Sheet no 9	August 02, 2023 14:56:31	CV i vs E Channel 3 Scan 3	1	0.209727	4.43924	NaN	NaN	-0.440215	43.4037	-13.5348	56.9384			(E2) 80% power 99 seconds O2 plasma	August 14, 2023 16:25:34	CV i vs E Channel 3 Scan 3	1	0.189728	4.93568	NaN	NaN	-0.58998	54.2382	-17.986	72.2241
											(E2) Out the Box (Batch DEV-1068-1815) Sheet no 9	August 02, 2023 14:56:31	CV i vs E Channel 3 Scan 3	2	0.0398045	-3.60111	NaN	NaN	0.283572	43.4037	-13.5348	56.9384			(E2) 80% power 99 seconds O2 plasma	August 14, 2023 16:25:34	CV i vs E Channel 3 Scan 3	2	0.0897274	-4.41458	NaN	NaN	0.592547	54.2382	-17.986	72.2241
											(E2) Out the Box (Batch DEV-1068-1815) Sheet no 9	August 02, 2023 14:56:31	CV i vs E Channel 4 Scan 1	1	0.219728	3.88494	NaN	NaN	-0.387018	36.4749	-10.4937	46.9685			(E2) 80% power 99 seconds O2 plasma	August 14, 2023 16:25:34	CV i vs E Channel 4 Scan 1	1	0.189728	4.86706	NaN	NaN	-0.639911	56.0669	-17.9934	74.0603
											(E2) Out the Box (Batch DEV-1068-1815) Sheet no 9	August 02, 2023 14:56:31	CV i vs E Channel 4 Scan 1	2	0.00980473	-3.00227	NaN	NaN	-0.0141945	36.4749	-10.4937	46.9685			(E2) 80% power 99 seconds O2 plasma	August 14, 2023 16:25:34	CV i vs E Channel 4 Scan 1	2	0.0897274	-4.41128	NaN	NaN	0.557437	56.0669	-17.9934	74.0603
											(E2) Out the Box (Batch DEV-1068-1815) Sheet no 9	August 02, 2023 14:56:31	CV i vs E Channel 4 Scan 2	1	0.219728	4.13405	NaN	NaN	-0.383397	38.3236	-11.8527	50.1763			(E2) 80% power 99 seconds O2 plasma	August 14, 2023 16:25:34	CV i vs E Channel 4 Scan 2	1	0.189728	4.90806	NaN	NaN	-0.54749	55.15	-18.1259	73.2759
											(E2) Out the Box (Batch DEV-1068-1815) Sheet no 9	August 02, 2023 14:56:31	CV i vs E Channel 4 Scan 2	2	0.019805	-3.2141	NaN	NaN	0.120339	38.3236	-11.8527	50.1763			(E2) 80% power 99 seconds O2 plasma	August 14, 2023 16:25:34	CV i vs E Channel 4 Scan 2	2	0.0897274	-4.42967	NaN	NaN	0.589713	55.15	-18.1259	73.2759
											(E2) Out the Box (Batch DEV-1068-1815) Sheet no 9	August 02, 2023 14:56:31	CV i vs E Channel 4 Scan 3	1	0.209727	4.26725	NaN	NaN	-0.39639	40.9166	-12.9395	53.8561			(E2) 80% power 99 seconds O2 plasma	August 14, 2023 16:25:34	CV i vs E Channel 4 Scan 3	1	0.189728	4.96145	NaN	NaN	-0.580607	55.0807	-18.0529	73.1336
											(E2) Out the Box (Batch DEV-1068-1815) Sheet no 9	August 02, 2023 14:56:31	CV i vs E Channel 4 Scan 3	2	0.0298052	-3.42258	NaN	NaN	0.230502	40.9166	-12.9395	53.8561			(E2) 80% power 99 seconds O2 plasma	August 14, 2023 16:25:34	CV i vs E Channel 4 Scan 3	2	0.0897274	-4.45278	NaN	NaN	0.599936	55.0807	-18.0529	73.1336
											(E2) Out the Box (Batch DEV-1068-1815) Sheet no 9	August 02, 2023 14:56:31	CV i vs E Channel 5 Scan 1	1	0.209727	3.89637	NaN	NaN	-0.36345	39.8638	-10.5167	50.3805			(E2) 80% power 99 seconds O2 plasma	August 14, 2023 16:25:34	CV i vs E Channel 5 Scan 1	1	0.189728	4.83547	NaN	NaN	-0.646612	55.6385	-17.8453	73.4838
											(E2) Out the Box (Batch DEV-1068-1815) Sheet no 9	August 02, 2023 14:56:31	CV i vs E Channel 5 Scan 1	2	0.0298052	-3.15189	NaN	NaN	0.154893	39.8638	-10.5167	50.3805			(E2) 80% power 99 seconds O2 plasma	August 14, 2023 16:25:34	CV i vs E Channel 5 Scan 1	2	0.0897274	-4.32841	NaN	NaN	0.551006	55.6385	-17.8453	73.4838
											(E2) Out the Box (Batch DEV-1068-1815) Sheet no 9	August 02, 2023 14:56:31	CV i vs E Channel 5 Scan 2	1	0.209727	4.13053	NaN	NaN	-0.365581	40.5179	-11.7052	52.2231			(E2) 80% power 99 seconds O2 plasma	August 14, 2023 16:25:34	CV i vs E Channel 5 Scan 2	1	0.189728	4.86943	NaN	NaN	-0.542331	54.5241	-17.893	72.4171
											(E2) Out the Box (Batch DEV-1068-1815) Sheet no 9	August 02, 2023 14:56:31	CV i vs E Channel 5 Scan 2	2	0.0398045	-3.30202	NaN	NaN	0.278742	40.5179	-11.7052	52.2231			(E2) 80% power 99 seconds O2 plasma	August 14, 2023 16:25:34	CV i vs E Channel 5 Scan 2	2	0.0897274	-4.34997	NaN	NaN	0.586304	54.5241	-17.893	72.4171
											(E2) Out the Box (Batch DEV-1068-1815) Sheet no 9	August 02, 2023 14:56:31	CV i vs E Channel 5 Scan 3	1	0.209727	4.21344	NaN	NaN	-0.371434	41.7228	-12.2725	53.9953			(E2) 80% power 99 seconds O2 plasma	August 14, 2023 16:25:34	CV i vs E Channel 5 Scan 3	1	0.199727	4.88224	NaN	NaN	-0.507462	54.7125	-17.9043	72.6168
											(E2) Out the Box (Batch DEV-1068-1815) Sheet no 9	August 02, 2023 14:56:31	CV i vs E Channel 5 Scan 3	2	0.0498047	-3.4224	NaN	NaN	0.358831	41.7228	-12.2725	53.9953			(E2) 80% power 99 seconds O2 plasma	August 14, 2023 16:25:34	CV i vs E Channel 5 Scan 3	2	0.0897274	-4.38019	NaN	NaN	0.594637	54.7125	-17.9043	72.6168
											(E2) Out the Box (Batch DEV-1068-1815) Sheet no 9	August 02, 2023 14:56:31	CV i vs E Channel 6 Scan 1	1	0.22965	3.5034	NaN	NaN	-0.128695	32.9816	-8.44191	41.4235			(E2) 80% power 99 seconds O2 plasma	August 14, 2023 16:25:34	CV i vs E Channel 6 Scan 1	1	0.189728	4.74974	NaN	NaN	-0.633548	54.6423	-17.5535	72.1959
											(E2) Out the Box (Batch DEV-1068-1815) Sheet no 9	August 02, 2023 14:56:31	CV i vs E Channel 6 Scan 1	2	0.019805	-2.95149	NaN	NaN	0.138689	32.9816	-8.44191	41.4235			(E2) 80% power 99 seconds O2 plasma	August 14, 2023 16:25:34	CV i vs E Channel 6 Scan 1	2	0.0897274	-4.22592	NaN	NaN	0.543168	54.6423	-17.5535	72.1959
											(E2) Out the Box (Batch DEV-1068-1815) Sheet no 9	August 02, 2023 14:56:31	CV i vs E Channel 6 Scan 2	1	0.22965	3.85952	NaN	NaN	-0.221361	35.0675	-10.1834	45.2509			(E2) 80% power 99 seconds O2 plasma	August 14, 2023 16:25:34	CV i vs E Channel 6 Scan 2	1	0.199727	4.79876	NaN	NaN	-0.513335	53.8159	-17.6765	71.4924
											(E2) Out the Box (Batch DEV-1068-1815) Sheet no 9	August 02, 2023 14:56:31	CV i vs E Channel 6 Scan 2	2	0.0298052	-3.10451	NaN	NaN	0.248647	35.0675	-10.1834	45.2509			(E2) 80% power 99 seconds O2 plasma	August 14, 2023 16:25:34	CV i vs E Channel 6 Scan 2	2	0.0897274	-4.24513	NaN	NaN	0.579644	53.8159	-17.6765	71.4924
											(E2) Out the Box (Batch DEV-1068-1815) Sheet no 9	August 02, 2023 14:56:31	CV i vs E Channel 6 Scan 3	1	0.219728	3.98448	NaN	NaN	-0.269875	36.7927	-10.9063	47.699			(E2) 80% power 99 seconds O2 plasma	August 14, 2023 16:25:34	CV i vs E Channel 6 Scan 3	1	0.199727	4.85448	NaN	NaN	-0.550217	53.8167	-17.724	71.5406
											(E2) Out the Box (Batch DEV-1068-1815) Sheet no 9	August 02, 2023 14:56:31	CV i vs E Channel 6 Scan 3	2	0.0398045	-3.23253	NaN	NaN	0.317832	36.7927	-10.9063	47.699			(E2) 80% power 99 seconds O2 plasma	August 14, 2023 16:25:34	CV i vs E Channel 6 Scan 3	2	0.0897274	-4.27548	NaN	NaN	0.586106	53.8167	-17.724	71.5406
											(E2) Out the Box (Batch DEV-1068-1815) Sheet no 9	August 02, 2023 14:56:31	CV i vs E Channel 7 Scan 1	1	0.249649	3.12243	NaN	NaN	0.0854817	27.9453	-7.98998	35.9352			(E2) 80% power 99 seconds O2 plasma	August 14, 2023 16:25:34	CV i vs E Channel 7 Scan 1	1	0.199727	4.44237	NaN	NaN	-0.33943	50.1473	-16.7684	66.9157
											(E2) Out the Box (Batch DEV-1068-1815) Sheet no 9	August 02, 2023 14:56:31	CV i vs E Channel 7 Scan 1	2	0.00980473	-2.73969	NaN	NaN	0.0369913	27.9453	-7.98998	35.9352			(E2) 80% power 99 seconds O2 plasma	August 14, 2023 16:25:34	CV i vs E Channel 7 Scan 1	2	0.0897274	-3.82282	NaN	NaN	0.608382	50.1473	-16.7684	66.9157
											(E2) Out the Box (Batch DEV-1068-1815) Sheet no 9	August 02, 2023 14:56:31	CV i vs E Channel 7 Scan 2	1	0.249649	3.58411	NaN	NaN	-0.0811265	30.8514	-9.62939	40.4808			(E2) 80% power 99 seconds O2 plasma	August 14, 2023 16:25:34	CV i vs E Channel 7 Scan 2	1	0.199727	4.49916	NaN	NaN	-0.301707	49.9893	-16.8333	66.8226
											(E2) Out the Box (Batch DEV-1068-1815) Sheet no 9	August 02, 2023 14:56:31	CV i vs E Channel 7 Scan 2	2	0.019805	-2.90062	NaN	NaN	0.153769	30.8514	-9.62939	40.4808			(E2) 80% power 99 seconds O2 plasma	August 14, 2023 16:25:34	CV i vs E Channel 7 Scan 2	2	0.0897274	-3.83948	NaN	NaN	0.628847	49.9893	-16.8333	66.8226
											(E2) Out the Box (Batch DEV-1068-1815) Sheet no 9	August 02, 2023 14:56:31	CV i vs E Channel 7 Scan 3	1	0.23965	3.72993	NaN	NaN	-0.138454	32.6639	-10.2435	42.9074			(E2) 80% power 99 seconds O2 plasma	August 14, 2023 16:25:34	CV i vs E Channel 7 Scan 3	1	0.199727	4.50186	NaN	NaN	-0.2985	49.8694	-16.7605	66.6299
											(E2) Out the Box (Batch DEV-1068-1815) Sheet no 9	August 02, 2023 14:56:31	CV i vs E Channel 7 Scan 3	2	0.019805	-3.03204	NaN	NaN	0.197544	32.6639	-10.2435	42.9074			(E2) 80% power 99 seconds O2 plasma	August 14, 2023 16:25:34	CV i vs E Channel 7 Scan 3	2	0.0897274	-3.86094	NaN	NaN	0.633338	49.8694	-16.7605	66.6299
											(E2) Out the Box (Batch DEV-1068-1815) Sheet no 9	August 02, 2023 14:56:31	CV i vs E Channel 8 Scan 1	1	0.23965	3.28519	NaN	NaN	0.0198474	30.5993	-8.22482	38.8241			(E2) 80% power 99 seconds O2 plasma	August 14, 2023 16:25:34	CV i vs E Channel 8 Scan 1	1	0.199727	4.6118	NaN	NaN	-0.242361	53.6197	-18.3229	71.9426
											(E2) Out the Box (Batch DEV-1068-1815) Sheet no 9	August 02, 2023 14:56:31	CV i vs E Channel 8 Scan 1	2	0.019805	-2.84121	NaN	NaN	0.0510059	30.5993	-8.22482	38.8241			(E2) 80% power 99 seconds O2 plasma	August 14, 2023 16:25:34	CV i vs E Channel 8 Scan 1	2	0.0897274	-4.14299	NaN	NaN	0.712541	53.6197	-18.3229	71.9426
											(E2) Out the Box (Batch DEV-1068-1815) Sheet no 9	August 02, 2023 14:56:31	CV i vs E Channel 8 Scan 2	1	0.249649	3.55008	NaN	NaN	0.0324347	31.927	-10.041	41.968			(E2) 80% power 99 seconds O2 plasma	August 14, 2023 16:25:34	CV i vs E Channel 8 Scan 2	1	0.199727	4.78421	NaN	NaN	-0.296271	53.7444	-18.6163	72.3607
											(E2) Out the Box (Batch DEV-1068-1815) Sheet no 9	August 02, 2023 14:56:31	CV i vs E Channel 8 Scan 2	2	0.019805	-2.94261	NaN	NaN	0.103389	31.927	-10.041	41.968			(E2) 80% power 99 seconds O2 plasma	August 14, 2023 16:25:34	CV i vs E Channel 8 Scan 2	2	0.0897274	-4.15841	NaN	NaN	0.700915	53.7444	-18.6163	72.3607
											(E2) Out the Box (Batch DEV-1068-1815) Sheet no 9	August 02, 2023 14:56:31	CV i vs E Channel 8 Scan 3	1	0.23965	3.70939	NaN	NaN	-0.0372842	33.443	-10.5427	43.9857			(E2) 80% power 99 seconds O2 plasma	August 14, 2023 16:25:34	CV i vs E Channel 8 Scan 3	1	0.199727	4.79249	NaN	NaN	-0.292055	53.707	-18.5429	72.2499
											(E2) Out the Box (Batch DEV-1068-1815) Sheet no 9	August 02, 2023 14:56:31	CV i vs E Channel 8 Scan 3	2	0.019805	-3.07269	NaN	NaN	0.161562	33.443	-10.5427	43.9857			(E2) 80% power 99 seconds O2 plasma	August 14, 2023 16:25:34	CV i vs E Channel 8 Scan 3	2	0.0897274	-4.19341	NaN	NaN	0.698492	53.707	-18.5429	72.2499
											Measurement	DateTime	Curve	Peak	X	Height	Area	Width	YOffset	MaxSlope	MinSlope	SumSlope			Measurement	DateTime	Curve	Peak	X	Height	Area	Width	YOffset	MaxSlope	MinSlope	SumSlope
											(E3) Out the Box (Batch DEV-1068-1815) Sheet no 9	August 02, 2023 15:30:43	CV i vs E Channel 1 Scan 1	1	0.23965	3.6472	NaN	NaN	-0.156085	34.1662	-8.89368	43.0599			(E3) 80% power 99 seconds O2 plasma	August 14, 2023 16:54:37	CV i vs E Channel 1 Scan 1	1	0.179728	4.92663	NaN	NaN	-0.714692	54.0851	-17.5254	71.6105
											(E3) Out the Box (Batch DEV-1068-1815) Sheet no 9	August 02, 2023 15:30:43	CV i vs E Channel 1 Scan 1	2	0.019805	-2.93216	NaN	NaN	0.0190841	34.1662	-8.89368	43.0599			(E3) 80% power 99 seconds O2 plasma	August 14, 2023 16:54:37	CV i vs E Channel 1 Scan 1	2	0.0798054	-4.5385	NaN	NaN	0.553914	54.0851	-17.5254	71.6105
											(E3) Out the Box (Batch DEV-1068-1815) Sheet no 9	August 02, 2023 15:30:43	CV i vs E Channel 1 Scan 2	1	0.249649	3.81427	NaN	NaN	-0.065718	33.8886	-10.755	44.6436			(E3) 80% power 99 seconds O2 plasma	August 14, 2023 16:54:37	CV i vs E Channel 1 Scan 2	1	0.189728	5.0068	NaN	NaN	-0.638409	54.6458	-18.1259	72.7716
											(E3) Out the Box (Batch DEV-1068-1815) Sheet no 9	August 02, 2023 15:30:43	CV i vs E Channel 1 Scan 2	2	0.0298052	-3.05315	NaN	NaN	0.116512	33.8886	-10.755	44.6436			(E3) 80% power 99 seconds O2 plasma	August 14, 2023 16:54:37	CV i vs E Channel 1 Scan 2	2	0.0798054	-4.58495	NaN	NaN	0.585773	54.6458	-18.1259	72.7716
											(E3) Out the Box (Batch DEV-1068-1815) Sheet no 9	August 02, 2023 15:30:43	CV i vs E Channel 1 Scan 3	1	0.23965	4.01697	NaN	NaN	-0.140478	36.2561	-11.5711	47.8272			(E3) 80% power 99 seconds O2 plasma	August 14, 2023 16:54:37	CV i vs E Channel 1 Scan 3	1	0.189728	5.0059	NaN	NaN	-0.619202	54.6987	-17.969	72.6677
											(E3) Out the Box (Batch DEV-1068-1815) Sheet no 9	August 02, 2023 15:30:43	CV i vs E Channel 1 Scan 3	2	0.0298052	-3.21666	NaN	NaN	0.16935	36.2561	-11.5711	47.8272			(E3) 80% power 99 seconds O2 plasma	August 14, 2023 16:54:37	CV i vs E Channel 1 Scan 3	2	0.0798054	-4.5357	NaN	NaN	0.552692	54.6987	-17.969	72.6677
											(E3) Out the Box (Batch DEV-1068-1815) Sheet no 9	August 02, 2023 15:30:43	CV i vs E Channel 2 Scan 1	1	0.22965	3.68288	NaN	NaN	-0.231205	35.0927	-9.15607	44.2487			(E3) 80% power 99 seconds O2 plasma	August 14, 2023 16:54:37	CV i vs E Channel 2 Scan 1	1	0.189728	4.86017	NaN	NaN	-0.695045	54.903	-17.3871	72.29
											(E3) Out the Box (Batch DEV-1068-1815) Sheet no 9	August 02, 2023 15:30:43	CV i vs E Channel 2 Scan 1	2	0.019805	-2.80087	NaN	NaN	-0.0205145	35.0927	-9.15607	44.2487			(E3) 80% power 99 seconds O2 plasma	August 14, 2023 16:54:37	CV i vs E Channel 2 Scan 1	2	0.0798054	-4.44812	NaN	NaN	0.492051	54.903	-17.3871	72.29
											(E3) Out the Box (Batch DEV-1068-1815) Sheet no 9	August 02, 2023 15:30:43	CV i vs E Channel 2 Scan 2	1	0.23965	3.80948	NaN	NaN	-0.175421	34.1717	-9.88101	44.0527			(E3) 80% power 99 seconds O2 plasma	August 14, 2023 16:54:37	CV i vs E Channel 2 Scan 2	1	0.189728	4.95587	NaN	NaN	-0.668733	54.477	-17.6393	72.1163
											(E3) Out the Box (Batch DEV-1068-1815) Sheet no 9	August 02, 2023 15:30:43	CV i vs E Channel 2 Scan 2	2	0.0298052	-2.9202	NaN	NaN	0.0874236	34.1717	-9.88101	44.0527			(E3) 80% power 99 seconds O2 plasma	August 14, 2023 16:54:37	CV i vs E Channel 2 Scan 2	2	0.0897274	-4.46123	NaN	NaN	0.543933	54.477	-17.6393	72.1163
											(E3) Out the Box (Batch DEV-1068-1815) Sheet no 9	August 02, 2023 15:30:43	CV i vs E Channel 2 Scan 3	1	0.23965	3.96776	NaN	NaN	-0.206574	36.309	-10.6265	46.9356			(E3) 80% power 99 seconds O2 plasma	August 14, 2023 16:54:37	CV i vs E Channel 2 Scan 3	1	0.189728	4.912	NaN	NaN	-0.595917	54.3593	-17.6578	72.017
											(E3) Out the Box (Batch DEV-1068-1815) Sheet no 9	August 02, 2023 15:30:43	CV i vs E Channel 2 Scan 3	2	0.0298052	-3.07502	NaN	NaN	0.139003	36.309	-10.6265	46.9356			(E3) 80% power 99 seconds O2 plasma	August 14, 2023 16:54:37	CV i vs E Channel 2 Scan 3	2	0.0897274	-4.46832	NaN	NaN	0.546152	54.3593	-17.6578	72.017
											(E3) Out the Box (Batch DEV-1068-1815) Sheet no 9	August 02, 2023 15:30:43	CV i vs E Channel 3 Scan 1	1	0.219728	4.11046	NaN	NaN	-0.372156	40.6943	-11.7503	52.4446			(E3) 80% power 99 seconds O2 plasma	August 14, 2023 16:54:37	CV i vs E Channel 3 Scan 1	1	0.189728	4.73282	NaN	NaN	-0.652578	53.7117	-17.0391	70.7508
											(E3) Out the Box (Batch DEV-1068-1815) Sheet no 9	August 02, 2023 15:30:43	CV i vs E Channel 3 Scan 1	2	0.0298052	-3.21677	NaN	NaN	0.124635	40.6943	-11.7503	52.4446			(E3) 80% power 99 seconds O2 plasma	August 14, 2023 16:54:37	CV i vs E Channel 3 Scan 1	2	0.0798054	-4.31864	NaN	NaN	0.499662	53.7117	-17.0391	70.7508
											(E3) Out the Box (Batch DEV-1068-1815) Sheet no 9	August 02, 2023 15:30:43	CV i vs E Channel 3 Scan 2	1	0.22965	4.29206	NaN	NaN	-0.3512	40.4494	-12.3651	52.8145			(E3) 80% power 99 seconds O2 plasma	August 14, 2023 16:54:37	CV i vs E Channel 3 Scan 2	1	0.189728	4.80064	NaN	NaN	-0.584547	52.8356	-17.216	70.0516
											(E3) Out the Box (Batch DEV-1068-1815) Sheet no 9	August 02, 2023 15:30:43	CV i vs E Channel 3 Scan 2	2	0.0398045	-3.3665	NaN	NaN	0.229454	40.4494	-12.3651	52.8145			(E3) 80% power 99 seconds O2 plasma	August 14, 2023 16:54:37	CV i vs E Channel 3 Scan 2	2	0.0897274	-4.35849	NaN	NaN	0.556485	52.8356	-17.216	70.0516
											(E3) Out the Box (Batch DEV-1068-1815) Sheet no 9	August 02, 2023 15:30:43	CV i vs E Channel 3 Scan 3	1	0.219728	4.40627	NaN	NaN	-0.358499	42.4681	-13.245	55.7131			(E3) 80% power 99 seconds O2 plasma	August 14, 2023 16:54:37	CV i vs E Channel 3 Scan 3	1	0.189728	4.81402	NaN	NaN	-0.578334	52.9841	-17.2535	70.2377
											(E3) Out the Box (Batch DEV-1068-1815) Sheet no 9	August 02, 2023 15:30:43	CV i vs E Channel 3 Scan 3	2	0.0498047	-3.53311	NaN	NaN	0.315624	42.4681	-13.245	55.7131			(E3) 80% power 99 seconds O2 plasma	August 14, 2023 16:54:37	CV i vs E Channel 3 Scan 3	2	0.0897274	-4.3864	NaN	NaN	0.563752	52.9841	-17.2535	70.2377
											(E3) Out the Box (Batch DEV-1068-1815) Sheet no 9	August 02, 2023 15:30:43	CV i vs E Channel 4 Scan 1	1	0.209727	4.29802	NaN	NaN	-0.454389	44.5399	-13.1613	57.7012			(E3) 80% power 99 seconds O2 plasma	August 14, 2023 16:54:37	CV i vs E Channel 4 Scan 1	1	0.189728	4.73062	NaN	NaN	-0.661303	53.2829	-16.9614	70.2443
											(E3) Out the Box (Batch DEV-1068-1815) Sheet no 9	August 02, 2023 15:30:43	CV i vs E Channel 4 Scan 1	2	0.0498047	-3.45473	NaN	NaN	0.262557	44.5399	-13.1613	57.7012			(E3) 80% power 99 seconds O2 plasma	August 14, 2023 16:54:37	CV i vs E Channel 4 Scan 1	2	0.0798054	-4.28105	NaN	NaN	0.514807	53.2829	-16.9614	70.2443
											(E3) Out the Box (Batch DEV-1068-1815) Sheet no 9	August 02, 2023 15:30:43	CV i vs E Channel 4 Scan 2	1	0.219728	4.40163	NaN	NaN	-0.392957	43.8296	-13.4121	57.2418			(E3) 80% power 99 seconds O2 plasma	August 14, 2023 16:54:37	CV i vs E Channel 4 Scan 2	1	0.189728	4.79183	NaN	NaN	-0.586226	52.7863	-17.0852	69.8715
											(E3) Out the Box (Batch DEV-1068-1815) Sheet no 9	August 02, 2023 15:30:43	CV i vs E Channel 4 Scan 2	2	0.0498047	-3.5873	NaN	NaN	0.334949	43.8296	-13.4121	57.2418			(E3) 80% power 99 seconds O2 plasma	August 14, 2023 16:54:37	CV i vs E Channel 4 Scan 2	2	0.0897274	-4.33885	NaN	NaN	0.587198	52.7863	-17.0852	69.8715
											(E3) Out the Box (Batch DEV-1068-1815) Sheet no 9	August 02, 2023 15:30:43	CV i vs E Channel 4 Scan 3	1	0.209727	4.5094	NaN	NaN	-0.421011	45.2304	-14.0691	59.2994			(E3) 80% power 99 seconds O2 plasma	August 14, 2023 16:54:37	CV i vs E Channel 4 Scan 3	1	0.199727	4.80873	NaN	NaN	-0.555403	53.0858	-17.131	70.2168
											(E3) Out the Box (Batch DEV-1068-1815) Sheet no 9	August 02, 2023 15:30:43	CV i vs E Channel 4 Scan 3	2	0.0598049	-3.72947	NaN	NaN	0.404264	45.2304	-14.0691	59.2994			(E3) 80% power 99 seconds O2 plasma	August 14, 2023 16:54:37	CV i vs E Channel 4 Scan 3	2	0.0897274	-4.34577	NaN	NaN	0.565843	53.0858	-17.131	70.2168
											(E3) Out the Box (Batch DEV-1068-1815) Sheet no 9	August 02, 2023 15:30:43	CV i vs E Channel 5 Scan 1	1	0.209727	4.08842	NaN	NaN	-0.359798	42.4109	-11.5368	53.9477			(E3) 80% power 99 seconds O2 plasma	August 14, 2023 16:54:37	CV i vs E Channel 5 Scan 1	1	0.189728	4.72988	NaN	NaN	-0.666234	53.5675	-17.049	70.6165
											(E3) Out the Box (Batch DEV-1068-1815) Sheet no 9	August 02, 2023 15:30:43	CV i vs E Channel 5 Scan 1	2	0.0498047	-3.45907	NaN	NaN	0.27519	42.4109	-11.5368	53.9477			(E3) 80% power 99 seconds O2 plasma	August 14, 2023 16:54:37	CV i vs E Channel 5 Scan 1	2	0.0798054	-4.22921	NaN	NaN	0.512228	53.5675	-17.049	70.6165
											(E3) Out the Box (Batch DEV-1068-1815) Sheet no 9	August 02, 2023 15:30:43	CV i vs E Channel 5 Scan 2	1	0.219728	4.29398	NaN	NaN	-0.348454	42.5196	-12.423	54.9426			(E3) 80% power 99 seconds O2 plasma	August 14, 2023 16:54:37	CV i vs E Channel 5 Scan 2	1	0.199727	4.78185	NaN	NaN	-0.569099	52.7899	-17.0614	69.8513
											(E3) Out the Box (Batch DEV-1068-1815) Sheet no 9	August 02, 2023 15:30:43	CV i vs E Channel 5 Scan 2	2	0.0598049	-3.56031	NaN	NaN	0.352298	42.5196	-12.423	54.9426			(E3) 80% power 99 seconds O2 plasma	August 14, 2023 16:54:37	CV i vs E Channel 5 Scan 2	2	0.0897274	-4.28403	NaN	NaN	0.584158	52.7899	-17.0614	69.8513
											(E3) Out the Box (Batch DEV-1068-1815) Sheet no 9	August 02, 2023 15:30:43	CV i vs E Channel 5 Scan 3	1	0.209727	4.40345	NaN	NaN	-0.37733	44.0053	-13.1779	57.1832			(E3) 80% power 99 seconds O2 plasma	August 14, 2023 16:54:37	CV i vs E Channel 5 Scan 3	1	0.199727	4.79584	NaN	NaN	-0.549612	52.8564	-17.0126	69.869
											(E3) Out the Box (Batch DEV-1068-1815) Sheet no 9	August 02, 2023 15:30:43	CV i vs E Channel 5 Scan 3	2	0.0598049	-3.68795	NaN	NaN	0.393448	44.0053	-13.1779	57.1832			(E3) 80% power 99 seconds O2 plasma	August 14, 2023 16:54:37	CV i vs E Channel 5 Scan 3	2	0.0897274	-4.32368	NaN	NaN	0.596062	52.8564	-17.0126	69.869
											(E3) Out the Box (Batch DEV-1068-1815) Sheet no 9	August 02, 2023 15:30:43	CV i vs E Channel 6 Scan 1	1	0.23965	3.55927	NaN	NaN	-0.0841377	33.6342	-9.38421	43.0184			(E3) 80% power 99 seconds O2 plasma	August 14, 2023 16:54:37	CV i vs E Channel 6 Scan 1	1	0.199727	4.66495	NaN	NaN	-0.587997	53.0464	-16.8072	69.8536
											(E3) Out the Box (Batch DEV-1068-1815) Sheet no 9	August 02, 2023 15:30:43	CV i vs E Channel 6 Scan 1	2	0.0398045	-3.13239	NaN	NaN	0.181592	33.6342	-9.38421	43.0184			(E3) 80% power 99 seconds O2 plasma	August 14, 2023 16:54:37	CV i vs E Channel 6 Scan 1	2	0.0798054	-4.11519	NaN	NaN	0.490194	53.0464	-16.8072	69.8536
											(E3) Out the Box (Batch DEV-1068-1815) Sheet no 9	August 02, 2023 15:30:43	CV i vs E Channel 6 Scan 2	1	0.23965	3.95425	NaN	NaN	-0.208466	35.7518	-10.8911	46.6429			(E3) 80% power 99 seconds O2 plasma	August 14, 2023 16:54:37	CV i vs E Channel 6 Scan 1	3	-0.150118	-0.0684788	NaN	NaN	-1.82235	-3.40282e+38	3.40282e+38	6.80565e+38
											(E3) Out the Box (Batch DEV-1068-1815) Sheet no 9	August 02, 2023 15:30:43	CV i vs E Channel 6 Scan 2	2	0.0398045	-3.25775	NaN	NaN	0.243339	35.7518	-10.8911	46.6429			(E3) 80% power 99 seconds O2 plasma	August 14, 2023 16:54:37	CV i vs E Channel 6 Scan 2	1	0.199727	4.72234	NaN	NaN	-0.508386	52.0832	-16.9288	69.012
											(E3) Out the Box (Batch DEV-1068-1815) Sheet no 9	August 02, 2023 15:30:43	CV i vs E Channel 6 Scan 3	1	0.22965	4.09284	NaN	NaN	-0.266847	37.6061	-11.5574	49.1635			(E3) 80% power 99 seconds O2 plasma	August 14, 2023 16:54:37	CV i vs E Channel 6 Scan 2	2	0.0798054	-4.17046	NaN	NaN	0.523482	52.0832	-16.9288	69.012
											(E3) Out the Box (Batch DEV-1068-1815) Sheet no 9	August 02, 2023 15:30:43	CV i vs E Channel 6 Scan 3	2	0.0398045	-3.376	NaN	NaN	0.285391	37.6061	-11.5574	49.1635			(E3) 80% power 99 seconds O2 plasma	August 14, 2023 16:54:37	CV i vs E Channel 6 Scan 3	1	0.199727	4.74195	NaN	NaN	-0.494577	52.3615	-17.0152	69.3767
											(E3) Out the Box (Batch DEV-1068-1815) Sheet no 9	August 02, 2023 15:30:43	CV i vs E Channel 7 Scan 1	1	0.259649	3.32385	NaN	NaN	0.0735138	29.5858	-9.09073	38.6765			(E3) 80% power 99 seconds O2 plasma	August 14, 2023 16:54:37	CV i vs E Channel 6 Scan 3	2	0.0897274	-4.2213	NaN	NaN	0.561157	52.3615	-17.0152	69.3767
											(E3) Out the Box (Batch DEV-1068-1815) Sheet no 9	August 02, 2023 15:30:43	CV i vs E Channel 7 Scan 1	2	0.0298052	-2.97256	NaN	NaN	0.15675	29.5858	-9.09073	38.6765			(E3) 80% power 99 seconds O2 plasma	August 14, 2023 16:54:37	CV i vs E Channel 7 Scan 1	1	0.199727	4.30004	NaN	NaN	-0.285604	47.8079	-15.4572	63.265
											(E3) Out the Box (Batch DEV-1068-1815) Sheet no 9	August 02, 2023 15:30:43	CV i vs E Channel 7 Scan 2	1	0.249649	3.63999	NaN	NaN	-0.0367321	31.7816	-10.4744	42.256			(E3) 80% power 99 seconds O2 plasma	August 14, 2023 16:54:37	CV i vs E Channel 7 Scan 1	2	0.0798054	-3.74256	NaN	NaN	0.570791	47.8079	-15.4572	63.265
											(E3) Out the Box (Batch DEV-1068-1815) Sheet no 9	August 02, 2023 15:30:43	CV i vs E Channel 7 Scan 2	2	0.0298052	-3.08027	NaN	NaN	0.210769	31.7816	-10.4744	42.256			(E3) 80% power 99 seconds O2 plasma	August 14, 2023 16:54:37	CV i vs E Channel 7 Scan 2	1	0.199727	4.41424	NaN	NaN	-0.296805	48.1484	-15.7461	63.8945
											(E3) Out the Box (Batch DEV-1068-1815) Sheet no 9	August 02, 2023 15:30:43	CV i vs E Channel 7 Scan 3	1	0.249649	3.79258	NaN	NaN	-0.0903273	33.5131	-10.9263	44.4395			(E3) 80% power 99 seconds O2 plasma	August 14, 2023 16:54:37	CV i vs E Channel 7 Scan 2	2	0.0897274	-3.82802	NaN	NaN	0.623725	48.1484	-15.7461	63.8945
											(E3) Out the Box (Batch DEV-1068-1815) Sheet no 9	August 02, 2023 15:30:43	CV i vs E Channel 7 Scan 3	2	0.0398045	-3.18812	NaN	NaN	0.273077	33.5131	-10.9263	44.4395			(E3) 80% power 99 seconds O2 plasma	August 14, 2023 16:54:37	CV i vs E Channel 7 Scan 3	1	0.199727	4.45197	NaN	NaN	-0.307364	48.4536	-15.881	64.3347
											(E3) Out the Box (Batch DEV-1068-1815) Sheet no 9	August 02, 2023 15:30:43	CV i vs E Channel 8 Scan 1	1	0.27965	2.97471	NaN	NaN	0.356079	25.4992	-9.13793	34.6372			(E3) 80% power 99 seconds O2 plasma	August 14, 2023 16:54:37	CV i vs E Channel 7 Scan 3	2	0.0897274	-3.89217	NaN	NaN	0.628756	48.4536	-15.881	64.3347
											(E3) Out the Box (Batch DEV-1068-1815) Sheet no 9	August 02, 2023 15:30:43	CV i vs E Channel 8 Scan 1	2	0.019805	-2.8319	NaN	NaN	0.00336113	25.4992	-9.13793	34.6372			(E3) 80% power 99 seconds O2 plasma	August 14, 2023 16:54:37	CV i vs E Channel 8 Scan 1	1	0.209727	4.49592	NaN	NaN	-0.24969	50.4919	-16.8295	67.3214
											(E3) Out the Box (Batch DEV-1068-1815) Sheet no 9	August 02, 2023 15:30:43	CV i vs E Channel 8 Scan 2	1	0.26965	3.37069	NaN	NaN	0.16419	28.4228	-10.3008	38.7236			(E3) 80% power 99 seconds O2 plasma	August 14, 2023 16:54:37	CV i vs E Channel 8 Scan 1	2	0.0897274	-3.99014	NaN	NaN	0.646094	50.4919	-16.8295	67.3214
											(E3) Out the Box (Batch DEV-1068-1815) Sheet no 9	August 02, 2023 15:30:43	CV i vs E Channel 8 Scan 2	2	0.019805	-2.97648	NaN	NaN	0.0719766	28.4228	-10.3008	38.7236			(E3) 80% power 99 seconds O2 plasma	August 14, 2023 16:54:37	CV i vs E Channel 8 Scan 2	1	0.209727	4.62994	NaN	NaN	-0.277665	50.7816	-17.0511	67.8327
											(E3) Out the Box (Batch DEV-1068-1815) Sheet no 9	August 02, 2023 15:30:43	CV i vs E Channel 8 Scan 3	1	0.26965	3.48387	NaN	NaN	0.106039	30.0599	-10.5819	40.6418			(E3) 80% power 99 seconds O2 plasma	August 14, 2023 16:54:37	CV i vs E Channel 8 Scan 2	2	0.0897274	-4.06465	NaN	NaN	0.666618	50.7816	-17.0511	67.8327
											(E3) Out the Box (Batch DEV-1068-1815) Sheet no 9	August 02, 2023 15:30:43	CV i vs E Channel 8 Scan 3	2	0.0298052	-3.10855	NaN	NaN	0.151079	30.0599	-10.5819	40.6418			(E3) 80% power 99 seconds O2 plasma	August 14, 2023 16:54:37	CV i vs E Channel 8 Scan 3	1	0.209727	4.65135	NaN	NaN	-0.279617	50.9456	-17.0992	68.0448
																									(E3) 80% power 99 seconds O2 plasma	August 14, 2023 16:54:37	CV i vs E Channel 8 Scan 3	2	0.0897274	-4.12186	NaN	NaN	0.685685	50.9456	-17.0992	68.0448
[truncated: 1 more columns]

## Sheet: Cleaning Summmary (DPV)
		DPV Ipeak (uA)									Data fitted in PSTrace across all conditions
											Measurement	DateTime	Curve	Peak	X	Height	Area	Width	YOffset	MaxSlope	MinSlope	SumSlope		Measurement	DateTime	Curve	Peak	X	Height	Area	Width	YOffset	MaxSlope	MinSlope	SumSlope		Measurement	DateTime	Curve	Peak	X	Height	Area	Width	YOffset	MaxSlope	MinSlope	SumSlope
											(E1) 20% power 99 seconds [2]	August 15, 2023 14:06:52	DPV i vs E Channel 1	1	0.0697269	34.171	6.86516	0.199922	0.836362	260.953	-284.013	544.965		(E1) Out the Box (Batch DEV-1068-1815) Sheet no 9 [2]	August 02, 2023 14:33:30	DPV i vs E Channel 1	1	0.0697269	21.1991	4.33936	0.189922	0.926874	152.07	-159.392	311.462		E1 Cleaned with 0.5 mM H2S04 [1]	August 16, 2023 11:58:32	DPV i vs E Channel 2	1	0.0697269	23.5449	4.28717	0.179922	1.1079	191.586	-189.107	380.693
		Plasma Power (% of 200 W)				Sulfuric Acid Molarity (M)			OOTB		(E1) 20% power 99 seconds [2]	August 15, 2023 14:06:52	DPV i vs E Channel 2	1	0.0697269	30.9348	6.2742	0.199923	0.900237	245.169	-259.25	504.42		(E1) Out the Box (Batch DEV-1068-1815) Sheet no 9 [2]	August 02, 2023 14:33:30	DPV i vs E Channel 2	1	0.0697269	22.1936	4.54475	0.189922	0.961885	162.026	-168.085	330.11		E1 Cleaned with 0.5 mM H2S04 [1]	August 16, 2023 11:58:32	DPV i vs E Channel 3	1	0.0697269	21.9148	4.06391	0.179922	1.22125	171.532	-181.416	352.948
		20	0.5	0.8	0.95	0.1	0.2	0.5	-		(E1) 20% power 99 seconds [2]	August 15, 2023 14:06:52	DPV i vs E Channel 3	1	0.0697269	28.9996	5.88249	0.199923	0.855069	229.198	-242.337	471.536		(E1) Out the Box (Batch DEV-1068-1815) Sheet no 9 [2]	August 02, 2023 14:33:30	DPV i vs E Channel 3	1	0.0597267	23.8588	4.88772	0.199923	0.724411	176.139	-182.155	358.294		E1 Cleaned with 0.5 mM H2S04 [1]	August 16, 2023 11:58:32	DPV i vs E Channel 4	1	0.0797272	21.6045	4.03571	0.189922	1.2277	166.434	-179.461	345.895
Time (s)	21	19.9432	NT	23.5861	21.8487	22.6429	23.3178	22.6429	21.1991		(E1) 20% power 99 seconds [2]	August 15, 2023 14:06:52	DPV i vs E Channel 4	1	0.0697269	27.5167	5.54055	0.199923	0.877949	214.309	-228.152	442.461		(E1) Out the Box (Batch DEV-1068-1815) Sheet no 9 [2]	August 02, 2023 14:33:30	DPV i vs E Channel 4	1	0.0597267	24.1223	4.92507	0.189923	0.966299	179.194	-187.241	366.436		E1 Cleaned with 0.5 mM H2S04 [1]	August 16, 2023 11:58:32	DPV i vs E Channel 5	1	0.0797272	21.8459	4.11587	0.179922	1.24001	165.251	-182.416	347.668
		18.1447	NT	21.4997	24.024	22.9005	22.8797	22.9005	22.1936		(E1) 20% power 99 seconds [2]	August 15, 2023 14:06:52	DPV i vs E Channel 5	1	0.0697269	25.2948	5.00886	0.199922	0.944001	191.592	-206.827	398.419		(E1) Out the Box (Batch DEV-1068-1815) Sheet no 9 [2]	August 02, 2023 14:33:30	DPV i vs E Channel 5	1	0.0697269	20.6522	4.20907	0.189922	0.87304	150.89	-153.166	304.056		E1 Cleaned with 0.5 mM H2S04 [1]	August 16, 2023 11:58:32	DPV i vs E Channel 6	1	0.0797272	21.81	4.14866	0.189922	1.13426	163.377	-182.136	345.513
		17.188	NT	21.7507	26.2818	23.162	23.6826	23.162	23.8588		(E1) 20% power 99 seconds [2]	August 15, 2023 14:06:52	DPV i vs E Channel 6	1	0.0797272	23.0415	4.47904	0.189922	1.15364	175.211	-190.711	365.922		(E1) Out the Box (Batch DEV-1068-1815) Sheet no 9 [2]	August 02, 2023 14:33:30	DPV i vs E Channel 6	1	0.0697269	18.9868	3.86286	0.199922	0.92863	136.836	-141.333	278.169		E1 Cleaned with 0.5 mM H2S04 [1]	August 16, 2023 11:58:32	DPV i vs E Channel 7	1	0.0697269	22.5103	4.29471	0.189922	1.18407	170.664	-188.944	359.607
		17.5402	NT	22.072	28.493	23.6066	23.0953	23.6066	24.1223		(E1) 20% power 99 seconds [2]	August 15, 2023 14:06:52	DPV i vs E Channel 7	1	0.0797272	22.631	4.39929	0.189922	1.09527	174.657	-189.39	364.047		(E1) Out the Box (Batch DEV-1068-1815) Sheet no 9 [2]	August 02, 2023 14:33:30	DPV i vs E Channel 7	1	0.0797272	15.8736	3.23509	0.199922	1.18754	111.417	-120.185	231.602		E1 Cleaned with 0.5 mM H2S04 [1]	August 16, 2023 11:58:32	DPV i vs E Channel 8	1	0.0697269	23.3729	4.46262	0.189922	1.19306	176.683	-197.822	374.505
		16.2153	NT	22.0942	28.6737	24.218	23.1691	24.218	20.6522		(E1) 20% power 99 seconds [2]	August 15, 2023 14:06:52	DPV i vs E Channel 8	1	0.0797272	24.5276	4.74899	0.189922	1.05886	188.181	-207.224	395.405		(E1) Out the Box (Batch DEV-1068-1815) Sheet no 9 [2]	August 02, 2023 14:33:30	DPV i vs E Channel 8	1	0.0996485	14.1866	3.10365	0.209922	1.01054	90.9205	-100.874	191.794
		17.847	NT	21.7528	28.9454	25.0638	23.9488	25.0638	18.9868		Measurement	DateTime	Curve	Peak	X	Height	Area	Width	YOffset	MaxSlope	MinSlope	SumSlope															Measurement	DateTime	Curve	Peak	X	Height	Area	Width	YOffset	MaxSlope	MinSlope	SumSlope
		18.5684	NT	22.5128	32.0941	26.5483	24.7073	26.5483	15.8736		(E2) 20% power 99s [2]	August 15, 2023 14:38:18	DPV i vs E Channel 1	1	0.0697269	29.8212	5.98289	0.199923	0.872747	224.502	-247.2	471.702		Measurement	DateTime	Curve	Peak	X	Height	Area	Width	YOffset	MaxSlope	MinSlope	SumSlope		E2 Cleaned with 0.5 mM H2S04 [1]	August 16, 2023 12:58:42	DPV i vs E Channel 2	1	0.0697269	22.8114	4.17877	0.179922	1.26351	181.378	-188.012	369.391
		21.0533	NT	23.7717		22.597	24.9625	22.597	14.1866		(E2) 20% power 99s [2]	August 15, 2023 14:38:18	DPV i vs E Channel 2	1	0.0597267	30.0367	6.10376	0.199923	0.968144	241.681	-252.287	493.968		(E2) Out the Box (Batch DEV-1068-1815) Sheet no 9 [1]	August 02, 2023 15:04:06	DPV i vs E Channel 1	1	0.0797272	18.9855	4.0543	0.209922	1.27423	132.301	-136.836	269.137		E2 Cleaned with 0.5 mM H2S04 [1]	August 16, 2023 12:58:42	DPV i vs E Channel 3	1	0.0697269	23.2971	4.26685	0.179922	1.14349	189.122	-188.687	377.809
		20.9905	NT	30.4341	19.2743	23.0345	NT	23.0345	18.9855		(E2) 20% power 99s [2]	August 15, 2023 14:38:18	DPV i vs E Channel 3	1	0.0597267	28.1687	5.68432	0.199923	0.877158	221.652	-235.47	457.121		(E2) Out the Box (Batch DEV-1068-1815) Sheet no 9 [1]	August 02, 2023 15:04:06	DPV i vs E Channel 2	1	0.0697269	23.1125	4.74031	0.189922	0.983387	168.316	-177.361	345.677		E2 Cleaned with 0.5 mM H2S04 [1]	August 16, 2023 12:58:42	DPV i vs E Channel 4	1	0.0697269	23.062	4.21275	0.179922	1.2051	187.56	-186.912	374.472
		19.5307	NT	28.6744	18.2237	23.3114	NT	23.3114	23.1125		(E2) 20% power 99s [2]	August 15, 2023 14:38:18	DPV i vs E Channel 4	1	0.0597267	28.4916	5.75029	0.199923	0.843317	227.477	-239.208	466.684		(E2) Out the Box (Batch DEV-1068-1815) Sheet no 9 [1]	August 02, 2023 15:04:06	DPV i vs E Channel 3	1	0.0597267	25.6184	5.25453	0.199923	0.784903	191.264	-201.242	392.505		E2 Cleaned with 0.5 mM H2S04 [1]	August 16, 2023 12:58:42	DPV i vs E Channel 5	1	0.0797272	21.789	4.08015	0.189922	1.13002	167.277	-181.229	348.506
		19.4546	NT	26.7073	18.252	23.3419	NT	23.3419	25.6184		(E2) 20% power 99s [2]	August 15, 2023 14:38:18	DPV i vs E Channel 5	1	0.0597267	28.8706	5.85316	0.199923	0.847698	234.759	-243.697	478.456		(E2) Out the Box (Batch DEV-1068-1815) Sheet no 9 [1]	August 02, 2023 15:04:06	DPV i vs E Channel 4	1	0.0597267	24.6194	5.07799	0.189923	0.658999	184.724	-191.679	376.403		E2 Cleaned with 0.5 mM H2S04 [1]	August 16, 2023 12:58:42	DPV i vs E Channel 6	1	0.0697269	22.0136	4.1695	0.189922	1.17392	166.641	-184.964	351.605
		17.1457	NT	25.9299	19.7806	23.3774	NT	23.3774	24.6194		(E2) 20% power 99s [2]	August 15, 2023 14:38:18	DPV i vs E Channel 6	1	0.0597267	28.2489	5.58858	0.199923	1.20234	225.407	-238.027	463.434		(E2) Out the Box (Batch DEV-1068-1815) Sheet no 9 [1]	August 02, 2023 15:04:06	DPV i vs E Channel 5	1	0.0797272	18.0605	3.7568	0.189922	0.914611	129.891	-131.214	261.105		E2 Cleaned with 0.5 mM H2S04 [1]	August 16, 2023 12:58:42	DPV i vs E Channel 7	1	0.0697269	23.2282	4.40696	0.189922	1.29401	179.478	-196.71	376.189
		18.4599	NT	25.6714	20.8335	24.3349	NT	24.3349	18.0605		(E2) 20% power 99s [2]	August 15, 2023 14:38:18	DPV i vs E Channel 7	1	0.0597267	30.5987	6.2035	0.199923	0.846165	240.79	-255.882	496.672		(E2) Out the Box (Batch DEV-1068-1815) Sheet no 9 [1]	August 02, 2023 15:04:06	DPV i vs E Channel 6	1	0.0797272	16.2101	3.36185	0.199922	1.08792	115.548	-116.522	232.07		E2 Cleaned with 0.5 mM H2S04 [1]	August 16, 2023 12:58:42	DPV i vs E Channel 8	1	0.0697269	23.7196	4.50169	0.189922	1.25697	181.278	-202.167	383.445
		17.8368	NT	26.1604	22.757	26.351	NT	26.351	16.2101		(E2) 20% power 99s [2]	August 15, 2023 14:38:18	DPV i vs E Channel 8	1	0.0797272	34.0384	6.75695	0.199922	0.943194	244.453	-282.139	526.591		(E2) Out the Box (Batch DEV-1068-1815) Sheet no 9 [1]	August 02, 2023 15:04:06	DPV i vs E Channel 7	1	0.0896492	14.0233	2.99784	0.199923	1.02167	93.8025	-99.3581	193.161
		15.1049	NT	27.3209	29.4875	23.2403	NT	23.2403	14.0233		Measurement	DateTime	Curve	Peak	X	Height	Area	Width	YOffset	MaxSlope	MinSlope	SumSlope		(E2) Out the Box (Batch DEV-1068-1815) Sheet no 9 [1]	August 02, 2023 15:04:06	DPV i vs E Channel 8	1	0.0896492	14.9393	3.14898	0.199923	1.27058	103.311	-106.037	209.348		Measurement	DateTime	Curve	Peak	X	Height	Area	Width	YOffset	MaxSlope	MinSlope	SumSlope
		13.6936	NT	32.9221		22.4261	NT	22.4261	14.9393		(E3) 20% power 99s [2]	August 15, 2023 15:06:47	DPV i vs E Channel 1	1	0.0697269	31.9501	6.52287	0.199923	0.85141	247.345	-265.371	512.716															E1 (0.1 M H2SO4 cleaned) [2]	August 16, 2023 15:23:33	DPV i vs E Channel 2	1	0.0797272	22.6429	4.20279	0.179922	1.54694	174.805	-191.032	365.837
		NT	NT	30.7937	27.2113	23.5189	NT	23.5189	16.9738		(E3) 20% power 99s [2]	August 15, 2023 15:06:47	DPV i vs E Channel 2	1	0.0597267	29.1524	5.99865	0.199923	0.869591	228.541	-241.079	469.62		Measurement	DateTime	Curve	Peak	X	Height	Area	Width	YOffset	MaxSlope	MinSlope	SumSlope		E1 (0.1 M H2SO4 cleaned) [2]	August 16, 2023 15:23:33	DPV i vs E Channel 3	1	0.0697269	22.9005	4.30463	0.179922	1.23487	175.723	-191.811	367.534
		NT	NT	29.6225	24.5878	24.0912	NT	24.0912	17.2964		(E3) 20% power 99s [2]	August 15, 2023 15:06:47	DPV i vs E Channel 3	1	0.0597267	28.3608	5.825	0.199923	0.97601	222.698	-234.399	457.097		(E3) Out the Box (Batch DEV-1068-1815) Sheet no 9 [1]	August 02, 2023 15:39:15	DPV i vs E Channel 1	1	0.0896492	16.9738	3.57142	0.199923	1.10766	118.748	-123.691	242.439		E1 (0.1 M H2SO4 cleaned) [2]	August 16, 2023 15:23:33	DPV i vs E Channel 4	1	0.0697269	23.162	4.36626	0.179922	1.2357	177.936	-193.809	371.745
		NT	NT	28.1376	24.0068	23.6891	NT	23.6891	21.6491		(E3) 20% power 99s [2]	August 15, 2023 15:06:47	DPV i vs E Channel 4	1	0.0597267	27.7149	5.72366	0.199923	0.758287	215.761	-227.714	443.474		(E3) Out the Box (Batch DEV-1068-1815) Sheet no 9 [1]	August 02, 2023 15:39:15	DPV i vs E Channel 2	1	0.0896492	17.2964	3.65747	0.199923	0.942435	122.371	-123.727	246.098		E1 (0.1 M H2SO4 cleaned) [2]	August 16, 2023 15:23:33	DPV i vs E Channel 5	1	0.0697269	23.6066	4.46635	0.179922	1.16917	180.744	-197.373	378.118
		NT	NT	25.7745	23.2844	25.1028	NT	25.1028	23.0734		(E3) 20% power 99s [2]	August 15, 2023 15:06:47	DPV i vs E Channel 5	1	0.0597267	28.1937	5.79182	0.199923	0.921933	222.144	-233.393	455.537		(E3) Out the Box (Batch DEV-1068-1815) Sheet no 9 [1]	August 02, 2023 15:39:15	DPV i vs E Channel 3	1	0.0797272	21.6491	4.43199	0.189922	0.854086	158.779	-162.357	321.136		E1 (0.1 M H2SO4 cleaned) [2]	August 16, 2023 15:23:33	DPV i vs E Channel 6	1	0.0697269	24.218	4.4805	0.179922	1.64502	190.383	-202.731	393.114
		NT	NT	24.0529	23.3846	27.6109	NT	27.6109	21.8236		(E3) 20% power 99s [2]	August 15, 2023 15:06:47	DPV i vs E Channel 6	1	0.0697269	26.6378	5.41803	0.199923	0.931433	201.295	-216.719	418.013		(E3) Out the Box (Batch DEV-1068-1815) Sheet no 9 [1]	August 02, 2023 15:39:15	DPV i vs E Channel 4	1	0.0697269	23.0734	4.69654	0.199922	0.891831	171.099	-178.149	349.248		E1 (0.1 M H2SO4 cleaned) [2]	August 16, 2023 15:23:33	DPV i vs E Channel 7	1	0.0697269	25.0638	4.6291	0.179922	1.23842	201.003	-206.194	407.197
		NT	NT	23.3653	23.6015	NT	NT	NT	17.9935		(E3) 20% power 99s [2]	August 15, 2023 15:06:47	DPV i vs E Channel 7	1	0.0797272	24.2842	4.87652	0.189922	1.05342	177.327	-194.095	371.422		(E3) Out the Box (Batch DEV-1068-1815) Sheet no 9 [1]	August 02, 2023 15:39:15	DPV i vs E Channel 5	1	0.0697269	21.8236	4.41768	0.199922	1.10017	161.875	-167.529	329.404		E1 (0.1 M H2SO4 cleaned) [2]	August 16, 2023 15:23:33	DPV i vs E Channel 8	1	0.0697269	26.5483	4.82684	0.179922	1.30082	218.942	-211.704	430.646
		NT	NT	22.0555	25.4833	NT	NT	NT	14.9227		(E3) 20% power 99s [2]	August 15, 2023 15:06:47	DPV i vs E Channel 8	1	0.0896492	27.1302	5.35926	0.189922	1.18425	191.099	-226.64	417.74		(E3) Out the Box (Batch DEV-1068-1815) Sheet no 9 [1]	August 02, 2023 15:39:15	DPV i vs E Channel 6	1	0.0797272	17.9935	3.70482	0.199922	1.06646	129.931	-131.798	261.73
		NT	NT	21.5726	29.1333	NT	NT	NT	12.818															(E3) Out the Box (Batch DEV-1068-1815) Sheet no 9 [1]	August 02, 2023 15:39:15	DPV i vs E Channel 7	1	0.0996485	14.9227	3.11499	0.199923	1.07072	102.385	-108.738	211.123		Measurement	DateTime	Curve	Peak	X	Height	Area	Width	YOffset	MaxSlope	MinSlope	SumSlope
	62	21.8192	30.6248	26.3289	26.8156																			(E3) Out the Box (Batch DEV-1068-1815) Sheet no 9 [1]	August 02, 2023 15:39:15	DPV i vs E Channel 8	1	0.109649	12.818	2.71931	0.209923	1.12363	81.5009	-94.9299	176.431		E2 (0.1 M H2SO4 cleaned) [2]	August 16, 2023 16:25:35	DPV i vs E Channel 2	1	0.0697269	22.597	4.14785	0.179922	1.78158	176.075	-191.607	367.682
		17.7094	25.3538	24.3435	24.8848						Measurement	DateTime	Curve	Peak	X	Height	Area	Width	YOffset	MaxSlope	MinSlope	SumSlope															E2 (0.1 M H2SO4 cleaned) [2]	August 16, 2023 16:25:35	DPV i vs E Channel 3	1	0.0697269	23.0345	4.23849	0.189922	1.82139	179.927	-194.707	374.634
		16.1254	21.4599	29.054	23.8893						(E1) O2 plasma cleaned 20% power for 21s [2]	August 03, 2023 12:04:19	DPV i vs E Channel 1	1	0.0896492	19.9432	3.95972	0.189922	1.35215	146.105	-164.946	311.051															E2 (0.1 M H2SO4 cleaned) [2]	August 16, 2023 16:25:35	DPV i vs E Channel 4	1	0.0697269	23.3114	4.29549	0.189922	1.92413	182.502	-197.174	379.677
		17.9969	22.2169	29.2776	24.3786						(E1) O2 plasma cleaned 20% power for 21s [2]	August 03, 2023 12:04:19	DPV i vs E Channel 2	1	0.0896492	18.1447	3.63107	0.189922	1.16373	131.827	-146.574	278.401															E2 (0.1 M H2SO4 cleaned) [2]	August 16, 2023 16:25:35	DPV i vs E Channel 5	1	0.0697269	23.3419	4.29942	0.189922	1.86977	182.512	-197.078	379.591
		16.6077	23.09	29.1335	24.1757						(E1) O2 plasma cleaned 20% power for 21s [2]	August 03, 2023 12:04:19	DPV i vs E Channel 3	1	0.0896492	17.188	3.46343	0.189922	1.17913	122.437	-136.705	259.142															E2 (0.1 M H2SO4 cleaned) [2]	August 16, 2023 16:25:35	DPV i vs E Channel 6	1	0.0697269	23.3774	4.26528	0.179922	1.80384	185.832	-195.876	381.708
		17.1254	21.6809	26.1438	22.6713						(E1) O2 plasma cleaned 20% power for 21s [2]	August 03, 2023 12:04:19	DPV i vs E Channel 4	1	0.0896492	17.5402	3.55598	0.199922	1.19358	126.972	-136.589	263.561															E2 (0.1 M H2SO4 cleaned) [2]	August 16, 2023 16:25:35	DPV i vs E Channel 7	1	0.0697269	24.3349	4.40104	0.179922	1.81037	199.97	-200.364	400.334
		18.8275	21.9003	24.5606	22.4891						(E1) O2 plasma cleaned 20% power for 21s [2]	August 03, 2023 12:04:19	DPV i vs E Channel 5	1	0.0996485	16.2153	3.24404	0.199923	1.11571	115.521	-129.854	245.375															E2 (0.1 M H2SO4 cleaned) [2]	August 16, 2023 16:25:35	DPV i vs E Channel 8	1	0.0697269	26.351	4.63164	0.179922	1.97164	223.561	-210.526	434.088
		29.8809	23.3648	27.2231	24.2526						(E1) O2 plasma cleaned 20% power for 21s [2]	August 03, 2023 12:04:19	DPV i vs E Channel 6	1	0.0896492	17.847	3.42732	0.189922	1.21205	137.703	-142.942	280.646
		24.6197	28.239	28.6727	26.7408						(E1) O2 plasma cleaned 20% power for 21s [2]	August 03, 2023 12:04:19	DPV i vs E Channel 7	1	0.0896492	18.5684	3.56957	0.189922	1.20828	141.684	-150.579	292.263															Measurement	DateTime	Curve	Peak	X	Height	Area	Width	YOffset	MaxSlope	MinSlope	SumSlope
		20.9717	26.4766	24.7878	23.352						(E1) O2 plasma cleaned 20% power for 21s [2]	August 03, 2023 12:04:19	DPV i vs E Channel 8	1	0.0896492	21.0533	3.87354	0.179923	1.72886	167.217	-169.471	336.688															E3 (0.1 M H2SO4 cleaned) [2]	August 16, 2023 17:22:03	DPV i vs E Channel 2	1	0.0697269	23.2403	4.43601	0.189922	1.57266	178.466	-194.859	373.325
		20.4981	25.3241	27.6265	23.1392																																E3 (0.1 M H2SO4 cleaned) [2]	August 16, 2023 17:22:03	DPV i vs E Channel 3	1	0.0697269	22.4261	4.13883	0.189922	1.73463	174.975	-188.635	363.609
		20.7903	22.2505	27.6355	27.1694						Measurement	DateTime	Curve	Peak	X	Height	Area	Width	YOffset	MaxSlope	MinSlope	SumSlope															E3 (0.1 M H2SO4 cleaned) [2]	August 16, 2023 17:22:03	DPV i vs E Channel 4	1	0.0697269	23.5189	4.4497	0.189922	1.47059	180.523	-196.359	376.883
		21.4137	20.2371	27.3072	28.3797						(E2) O2 plasma cleaned 20% power for 21s [2]	August 03, 2023 12:27:01	DPV i vs E Channel 1	1	0.0996485	20.9905	4.05064	0.189924	1.74072	159.438	-171.554	330.992															E3 (0.1 M H2SO4 cleaned) [2]	August 16, 2023 17:22:03	DPV i vs E Channel 5	1	0.0697269	24.0912	4.56882	0.189922	1.41659	185.412	-202.149	387.561
		22.7308	20.4964	22.7115	27.6332						(E2) O2 plasma cleaned 20% power for 21s [2]	August 03, 2023 12:27:01	DPV i vs E Channel 2	1	0.0996485	19.5307	3.93784	0.199923	1.19055	139.717	-156.299	296.017															E3 (0.1 M H2SO4 cleaned) [2]	August 16, 2023 17:22:03	DPV i vs E Channel 6	1	0.0697269	23.6891	4.47154	0.189922	1.40766	181.5	-199.397	380.896
		24.8766	21.8513	23.2123	27.0093						(E2) O2 plasma cleaned 20% power for 21s [2]	August 03, 2023 12:27:01	DPV i vs E Channel 3	1	0.0896492	19.4546	3.91522	0.189922	1.18994	141.028	-152.343	293.371															E3 (0.1 M H2SO4 cleaned) [2]	August 16, 2023 17:22:03	DPV i vs E Channel 7	1	0.0697269	25.1028	4.78282	0.189922	1.50268	192.252	-211.493	403.745
		31.4968	24.7401	27.5486	28.4614						(E2) O2 plasma cleaned 20% power for 21s [2]	August 03, 2023 12:27:01	DPV i vs E Channel 4	1	0.0896492	17.1457	3.48405	0.199923	1.04075	122.449	-130.778	253.227															E3 (0.1 M H2SO4 cleaned) [2]	August 16, 2023 17:22:03	DPV i vs E Channel 8	1	0.0697269	27.6109	5.2714	0.189922	1.41167	208.188	-234.534	442.722
		32.1062	22.6827	26.3463	26.8181						(E2) O2 plasma cleaned 20% power for 21s [2]	August 03, 2023 12:27:01	DPV i vs E Channel 5	1	0.0896492	18.4599	3.77329	0.199922	1.00679	133.459	-140.342	273.801
		29.7083	19.9012	24.9146	24.9784						(E2) O2 plasma cleaned 20% power for 21s [2]	August 03, 2023 12:27:01	DPV i vs E Channel 6	1	0.0896492	17.8368	3.63038	0.189922	1.22748	128.897	-135.118	264.015															Measurement	DateTime	Curve	Peak	X	Height	Area	Width	YOffset	MaxSlope	MinSlope	SumSlope
		29.4884	19.5372	27.2944	23.3576						(E2) O2 plasma cleaned 20% power for 21s [2]	August 03, 2023 12:27:01	DPV i vs E Channel 7	1	0.0996485	15.1049	2.98717	0.189924	1.27999	108.38	-119.38	227.759															(E2) Cleaned with 0.2 M H2SO4 [2]	August 18, 2023 13:06:51	DPV i vs E Channel 1	1	0.0797272	23.3178	4.40322	0.189922	1.27402	173.889	-196.999	370.888
		29.2082	19.5053	27.991	22.7846						(E2) O2 plasma cleaned 20% power for 21s [2]	August 03, 2023 12:27:01	DPV i vs E Channel 8	1	0.109649	13.6936	2.78222	0.199923	1.42243	93.2051	-106.806	200.011															(E2) Cleaned with 0.2 M H2SO4 [2]	August 18, 2023 13:06:51	DPV i vs E Channel 2	1	0.0697269	22.8797	4.21129	0.179922	1.18368	181.395	-188.614	370.008
		28.4138	19.3109	28.0773	23.1823																																(E2) Cleaned with 0.2 M H2SO4 [2]	August 18, 2023 13:06:51	DPV i vs E Channel 3	1	0.0697269	23.6826	4.3463	0.179922	1.19766	188.821	-194.541	383.361
		27.3954	19.5543	24.528	23.2614						Measurement	DateTime	Curve	Peak	X	Height	Area	Width	YOffset	MaxSlope	MinSlope	SumSlope															(E2) Cleaned with 0.2 M H2SO4 [2]	August 18, 2023 13:06:51	DPV i vs E Channel 4	1	0.0697269	23.0953	4.25715	0.179922	1.25275	181.958	-191.584	373.541
		27.9568	18.2435	25.5632	24.311						(E1) 20% power 62 s [2]	August 15, 2023 15:45:16	DPV i vs E Channel 1	1	0.0797272	21.8192	4.04075	0.189922	1.19469	182.908	-175.386	358.294															(E2) Cleaned with 0.2 M H2SO4 [2]	August 18, 2023 13:06:51	DPV i vs E Channel 5	1	0.0797272	23.1691	4.35746	0.179922	1.27494	175.904	-194.202	370.106
		27.3987	18.783	31.8855	33.5493						(E1) 20% power 62 s [2]	August 15, 2023 15:45:16	DPV i vs E Channel 2	1	0.0896492	17.7094	3.40942	0.189922	1.10124	140.645	-143.714	284.359															(E2) Cleaned with 0.2 M H2SO4 [2]	August 18, 2023 13:06:51	DPV i vs E Channel 6	1	0.0697269	23.9488	4.55882	0.189922	1.38062	184.912	-202.651	387.563
	99	34.171	NT	NT	NT						(E1) 20% power 62 s [2]	August 15, 2023 15:45:16	DPV i vs E Channel 3	1	0.0896492	16.1254	3.21352	0.199923	1.09827	118.549	-128.124	246.673															(E2) Cleaned with 0.2 M H2SO4 [2]	August 18, 2023 13:06:51	DPV i vs E Channel 7	1	0.0697269	24.7073	4.67779	0.189922	1.49954	192.305	-209.96	402.266
		30.9348	NT	NT	NT						(E1) 20% power 62 s [2]	August 15, 2023 15:45:16	DPV i vs E Channel 4	1	0.0797272	17.9969	3.65747	0.199922	0.986791	130.48	-139.948	270.429															(E2) Cleaned with 0.2 M H2SO4 [2]	August 18, 2023 13:06:51	DPV i vs E Channel 8	1	0.0697269	24.9625	4.72151	0.189922	1.45697	190.865	-214.295	405.16
		28.9996	NT	NT	NT						(E1) 20% power 62 s [2]	August 15, 2023 15:45:16	DPV i vs E Channel 5	1	0.0896492	16.6077	3.3866	0.199922	1.06803	117.406	-131.228	248.634
		27.5167	NT	NT	NT						(E1) 20% power 62 s [2]	August 15, 2023 15:45:16	DPV i vs E Channel 6	1	0.0896492	17.1254	3.48259	0.199922	1.11773	121.415	-135.264	256.679
		25.2948	NT	NT	NT						(E1) 20% power 62 s [2]	August 15, 2023 15:45:16	DPV i vs E Channel 7	1	0.0896492	18.8275	3.7996	0.189922	1.06693	135.819	-150.788	286.607
		23.0415	NT	NT	NT						(E1) 20% power 62 s [2]	August 15, 2023 15:45:16	DPV i vs E Channel 8	1	0.0797272	29.8809	5.94391	0.199922	1.07287	213.271	-248.334	461.606
		22.631	NT	NT	NT
		24.5276	NT	NT	NT						Measurement	DateTime	Curve	Peak	X	Height	Area	Width	YOffset	MaxSlope	MinSlope	SumSlope
		29.8212	NT	32.5707	NT						(E2) 20% power 62 s [2]	August 15, 2023 16:16:20	DPV i vs E Channel 1	1	0.0697269	24.6197	4.5228	0.189922	1.08312	211.07	-192.68	403.75
		30.0367	NT	27.2729	NT						(E2) 20% power 62 s [2]	August 15, 2023 16:16:20	DPV i vs E Channel 2	1	0.0797272	20.9717	3.97987	0.189922	1.08086	165.844	-170.237	336.082
		28.1687	NT	23.7432	NT						(E2) 20% power 62 s [2]	August 15, 2023 16:16:20	DPV i vs E Channel 3	1	0.0797272	20.4981	3.97324	0.189922	0.963197	156.148	-166.745	322.893
		28.4916	NT	26.5162	NT						(E2) 20% power 62 s [2]	August 15, 2023 16:16:20	DPV i vs E Channel 4	1	0.0797272	20.7903	4.05305	0.189922	1.00865	157.985	-169.251	327.236
		28.8706	NT	27.6241	NT						(E2) 20% power 62 s [2]	August 15, 2023 16:16:20	DPV i vs E Channel 5	1	0.0797272	21.4137	4.19926	0.189922	1.02042	161.27	-174.885	336.155
		28.2489	NT	25.5465	NT						(E2) 20% power 62 s [2]	August 15, 2023 16:16:20	DPV i vs E Channel 6	1	0.0797272	22.7308	4.46071	0.189922	0.992599	173.523	-187.502	361.024
		30.5987	NT	23.1333	NT						(E2) 20% power 62 s [2]	August 15, 2023 16:16:20	DPV i vs E Channel 7	1	0.0797272	24.8766	4.8916	0.189922	0.978342	189.296	-205.756	395.052
		34.0384	NT	27.952	NT						(E2) 20% power 62 s [2]	August 15, 2023 16:16:20	DPV i vs E Channel 8	1	0.0797272	31.4968	6.19283	0.189922	0.943686	231.403	-262.278	493.681
		31.9501	NT	30.8695	NT
		29.1524	NT	24.7264	NT
		28.3608	NT	24.5463	NT						Measurement	DateTime	Curve	Peak	X	Height	Area	Width	YOffset	MaxSlope	MinSlope	SumSlope
		27.7149	NT	26.8514	NT						(E3) 20% power 62 s [2]	August 15, 2023 16:48:38	DPV i vs E Channel 1 [1]	1	0.0697269	32.1062	6.50662	0.199922	0.891813	249.235	-266.759	515.993
		28.1937	NT	27.038	NT						(E3) 20% power 62 s [2]	August 15, 2023 16:48:38	DPV i vs E Channel 2 [1]	1	0.0697269	29.7083	6.10192	0.209923	0.778619	237.915	-247.028	484.943
		26.6378	NT	24.7986	NT						(E3) 20% power 62 s [2]	August 15, 2023 16:48:38	DPV i vs E Channel 3 [1]	1	0.0697269	29.4884	6.07327	0.209923	0.808263	240.388	-246.296	486.684
		24.2842	NT	22.7986	NT						(E3) 20% power 62 s [2]	August 15, 2023 16:48:38	DPV i vs E Channel 4 [1]	1	0.0697269	29.2082	5.98011	0.209923	0.919248	236.691	-244.053	480.744
		27.1302	NT	28.7193	NT						(E3) 20% power 62 s [2]	August 15, 2023 16:48:38	DPV i vs E Channel 5 [1]	1	0.0697269	28.4138	5.74294	0.199922	0.861483	222.368	-235.157	457.526
											(E3) 20% power 62 s [2]	August 15, 2023 16:48:38	DPV i vs E Channel 6 [1]	1	0.0797272	27.3954	5.46961	0.199922	0.959105	210.678	-225.4	436.078
											(E3) 20% power 62 s [2]	August 15, 2023 16:48:38	DPV i vs E Channel 7 [1]	1	0.0797272	27.9568	5.55019	0.189922	0.938868	211.228	-230.203	441.431
											(E3) 20% power 62 s [2]	August 15, 2023 16:48:38	DPV i vs E Channel 8 [1]	1	0.0797272	27.3987	5.38995	0.199922	0.993482	199.399	-226.875	426.274
											Measurement	DateTime	Curve	Peak	X	Height	Area	Width	YOffset	MaxSlope	MinSlope	SumSlope
											(E1) 80% power 21 seconds [2]	August 15, 2023 10:55:34	DPV i vs E Channel 1	1	0.0797272	23.5861	4.43363	0.179922	1.05573	185.257	-193.303	378.56
											(E1) 80% power 21 seconds [2]	August 15, 2023 10:55:34	DPV i vs E Channel 2	1	0.0797272	21.4997	4.08385	0.189922	0.989712	167.25	-177.093	344.343
											(E1) 80% power 21 seconds [2]	August 15, 2023 10:55:34	DPV i vs E Channel 3	1	0.0797272	21.7507	4.16537	0.189922	0.970883	167.832	-179.506	347.338
											(E1) 80% power 21 seconds [2]	August 15, 2023 10:55:34	DPV i vs E Channel 4	1	0.0797272	22.072	4.24863	0.189922	1.0511	168.523	-182.09	350.613
											(E1) 80% power 21 seconds [2]	August 15, 2023 10:55:34	DPV i vs E Channel 5	1	0.0797272	22.0942	4.2871	0.189922	0.962604	166.32	-181.618	347.937
											(E1) 80% power 21 seconds [2]	August 15, 2023 10:55:34	DPV i vs E Channel 6	1	0.0797272	21.7528	4.1953	0.189922	0.933531	166.541	-179.544	346.085
											(E1) 80% power 21 seconds [2]	August 15, 2023 10:55:34	DPV i vs E Channel 7	1	0.0797272	22.5128	4.29503	0.189922	1.10862	174.565	-186.46	361.025
											(E1) 80% power 21 seconds [2]	August 15, 2023 10:55:34	DPV i vs E Channel 8	1	0.0797272	23.7717	4.56472	0.189922	1.05664	179.979	-198.483	378.461
											Measurement	DateTime	Curve	Peak	X	Height	Area	Width	YOffset	MaxSlope	MinSlope	SumSlope
											(E2) 80% power 21 seconds [2]	August 15, 2023 11:52:17	DPV i vs E Channel 1	1	0.0697269	30.4341	5.58552	0.189922	1.20817	260.55	-245.73	506.279
											(E2) 80% power 21 seconds [2]	August 15, 2023 11:52:17	DPV i vs E Channel 2	1	0.0797272	28.6744	5.2494	0.189922	1.144	248.072	-227.273	475.345
											(E2) 80% power 21 seconds [2]	August 15, 2023 11:52:17	DPV i vs E Channel 3	1	0.0797272	26.7073	4.90488	0.189922	1.13508	227.199	-211.698	438.897
											(E2) 80% power 21 seconds [2]	August 15, 2023 11:52:17	DPV i vs E Channel 4	1	0.0797272	25.9299	4.79095	0.189922	1.10419	218.856	-207.885	426.741
											(E2) 80% power 21 seconds [2]	August 15, 2023 11:52:17	DPV i vs E Channel 5	1	0.0797272	25.6714	4.78857	0.189922	1.17629	211.479	-207.927	419.407
											(E2) 80% power 21 seconds [2]	August 15, 2023 11:52:17	DPV i vs E Channel 6	1	0.0896492	26.1604	4.89609	0.189922	1.2052	211.283	-212.973	424.256
											(E2) 80% power 21 seconds [2]	August 15, 2023 11:52:17	DPV i vs E Channel 7	1	0.0896492	27.3209	5.14864	0.189922	1.21148	212.355	-225.885	438.24
											(E2) 80% power 21 seconds [2]	August 15, 2023 11:52:17	DPV i vs E Channel 8	1	0.0996485	32.9221	6.31729	0.199923	1.24891	235.469	-283.319	518.788
											Measurement	DateTime	Curve	Peak	X	Height	Area	Width	YOffset	MaxSlope	MinSlope	SumSlope
											(E3) 80% power 21 seconds [2]	August 15, 2023 12:31:06	DPV i vs E Channel 1	1	0.0597267	30.7937	6.2535	0.199923	0.769885	236.254	-255.587	491.841
											(E3) 80% power 21 seconds [2]	August 15, 2023 12:31:06	DPV i vs E Channel 2	1	0.0597267	29.6225	6.05619	0.199923	0.818735	235.368	-247.022	482.389
											(E3) 80% power 21 seconds [2]	August 15, 2023 12:31:06	DPV i vs E Channel 3	1	0.0597267	28.1376	5.72472	0.199923	0.831593	219.735	-233.37	453.104
											(E3) 80% power 21 seconds [2]	August 15, 2023 12:31:06	DPV i vs E Channel 4	1	0.0697269	25.7745	5.17224	0.189922	0.872022	196.325	-210.794	407.118
											(E3) 80% power 21 seconds [2]	August 15, 2023 12:31:06	DPV i vs E Channel 5	1	0.0697269	24.0529	4.7773	0.199922	0.966627	182.259	-195.837	378.096
											(E3) 80% power 21 seconds [2]	August 15, 2023 12:31:06	DPV i vs E Channel 6	1	0.0697269	23.3653	4.6132	0.199922	0.931758	178.997	-192.932	371.929
											(E3) 80% power 21 seconds [2]	August 15, 2023 12:31:06	DPV i vs E Channel 7	1	0.0797272	22.0555	4.34746	0.189922	1.03466	167.373	-184.816	352.189
											(E3) 80% power 21 seconds [2]	August 15, 2023 12:31:06	DPV i vs E Channel 8	1	0.0797272	21.5726	4.23979	0.199922	1.04459	160.938	-181.328	342.266
											Measurement	DateTime	Curve	Peak	X	Height	Area	Width	YOffset	MaxSlope	MinSlope	SumSlope
											(E1) 80% power 62s [2]	August 04, 2023 16:21:48	DPV i vs E Channel 1	1	0.0697269	26.3289	4.85164	0.189922	1.51254	212.487	-215.322	427.808
											(E1) 80% power 62s [2]	August 04, 2023 16:21:48	DPV i vs E Channel 2	1	0.0697269	24.3435	4.69818	0.199922	1.11851	189.376	-206.308	395.683
											(E1) 80% power 62s [2]	August 04, 2023 16:21:48	DPV i vs E Channel 3	1	0.0597267	29.054	5.83757	0.199923	0.883104	234.547	-248.437	482.983
											(E1) 80% power 62s [2]	August 04, 2023 16:21:48	DPV i vs E Channel 4	1	0.0497265	29.2776	5.94419	0.209923	0.949505	243.281	-252.691	495.972
											(E1) 80% power 62s [2]	August 04, 2023 16:21:48	DPV i vs E Channel 5	1	0.0597267	29.1335	5.86304	0.199923	0.980063	237.78	-249.995	487.775
											(E1) 80% power 62s [2]	August 04, 2023 16:21:48	DPV i vs E Channel 6	1	0.0697269	26.1438	5.09115	0.189922	1.14066	205.838	-220.525	426.362
											(E1) 80% power 62s [2]	August 04, 2023 16:21:48	DPV i vs E Channel 7	1	0.0697269	24.5606	4.56978	0.189922	1.1441	209.464	-189.138	398.602
											(E1) 80% power 62s [2]	August 04, 2023 16:21:48	DPV i vs E Channel 8	1	0.0697269	27.2231	5.0411	0.189922	1.34928	232.667	-199.656	432.323
											Measurement	DateTime	Curve	Peak	X	Height	Area	Width	YOffset	MaxSlope	MinSlope	SumSlope
											(E2) 80% power 62s [2]	August 04, 2023 16:50:40	DPV i vs E Channel 1	1	0.0697269	28.6727	5.51631	0.199922	1.06509	217.181	-244.983	462.164
											(E2) 80% power 62s [2]	August 04, 2023 16:50:40	DPV i vs E Channel 2	1	0.0697269	24.7878	4.81751	0.189922	1.06569	192.719	-209.317	402.036
											(E2) 80% power 62s [2]	August 04, 2023 16:50:40	DPV i vs E Channel 3	1	0.0597267	27.6265	5.50712	0.199923	0.985011	220.492	-234.475	454.967
											(E2) 80% power 62s [2]	August 04, 2023 16:50:40	DPV i vs E Channel 4	1	0.0597267	27.6355	5.56933	0.209923	0.896416	225.228	-235.721	460.949
											(E2) 80% power 62s [2]	August 04, 2023 16:50:40	DPV i vs E Channel 5	1	0.0597267	27.3072	5.44299	0.199923	0.987245	218.515	-231.509	450.024
											(E2) 80% power 62s [2]	August 04, 2023 16:50:40	DPV i vs E Channel 6	1	0.0697269	22.7115	4.40731	0.199922	1.03958	178.677	-191.679	370.356
											(E2) 80% power 62s [2]	August 04, 2023 16:50:40	DPV i vs E Channel 7	1	0.0697269	23.2123	4.31831	0.179922	1.18589	194.324	-184.163	378.487
											(E2) 80% power 62s [2]	August 04, 2023 16:50:40	DPV i vs E Channel 8	1	0.0697269	27.5486	5.1097	0.189922	1.21504	234.259	-208.891	443.15
											Measurement	DateTime	Curve	Peak	X	Height	Area	Width	YOffset	MaxSlope	MinSlope	SumSlope
											(E3) 80% power 62s [2]	August 04, 2023 17:19:26	DPV i vs E Channel 1	1	0.0697269	26.3463	4.95102	0.189922	1.26393	213.59	-217.586	431.177
											(E3) 80% power 62s [2]	August 04, 2023 17:19:26	DPV i vs E Channel 2	1	0.0697269	24.9146	4.85713	0.199923	1.09581	195.989	-210.55	406.539
											(E3) 80% power 62s [2]	August 04, 2023 17:19:26	DPV i vs E Channel 3	1	0.0597267	27.2944	5.50943	0.209923	0.964742	221.452	-231.927	453.38
											(E3) 80% power 62s [2]	August 04, 2023 17:19:26	DPV i vs E Channel 4	1	0.0497265	27.991	5.67206	0.199923	1.02545	232.241	-238.513	470.754
											(E3) 80% power 62s [2]	August 04, 2023 17:19:26	DPV i vs E Channel 5	1	0.0497265	28.0773	5.68009	0.199923	0.971964	230.083	-238.591	468.675
											(E3) 80% power 62s [2]	August 04, 2023 17:19:26	DPV i vs E Channel 6	1	0.0597267	24.528	4.79714	0.199923	1.0828	194.326	-206.512	400.838
											(E3) 80% power 62s [2]	August 04, 2023 17:19:26	DPV i vs E Channel 7	1	0.0597267	25.5632	4.79391	0.189922	1.27828	226.282	-193.85	420.133
											(E3) 80% power 62s [2]	August 04, 2023 17:19:26	DPV i vs E Channel 8	1	0.0597267	31.8855	5.9295	0.189922	1.73335	272.364	-253.829	526.193
											Measurement	DateTime	Curve	Peak	X	Height	Area	Width	YOffset	MaxSlope	MinSlope	SumSlope
											(E2) 80% power 99 seconds O2 plasma [2]	August 14, 2023 16:50:53	DPV i vs E Channel 1	1	0.0697269	32.5707	6.02516	0.189922	1.63459	260.636	-271.92	532.556
											(E2) 80% power 99 seconds O2 plasma [2]	August 14, 2023 16:50:53	DPV i vs E Channel 2	1	0.0697269	27.2729	5.0983	0.189922	1.31911	229.659	-225.942	455.601
											(E2) 80% power 99 seconds O2 plasma [2]	August 14, 2023 16:50:53	DPV i vs E Channel 3	1	0.0697269	23.7432	4.58576	0.199922	0.974469	193.52	-202.568	396.088
											(E2) 80% power 99 seconds O2 plasma [2]	August 14, 2023 16:50:53	DPV i vs E Channel 4	1	0.0597267	26.5162	5.17796	0.199923	1.03771	213.425	-224.438	437.863
											(E2) 80% power 99 seconds O2 plasma [2]	August 14, 2023 16:50:53	DPV i vs E Channel 5	1	0.0597267	27.6241	5.49177	0.199923	0.885926	221.135	-233.906	455.042
											(E2) 80% power 99 seconds O2 plasma [2]	August 14, 2023 16:50:53	DPV i vs E Channel 6	1	0.0597267	25.5465	4.98288	0.189922	1.00176	205.073	-215.935	421.009
											(E2) 80% power 99 seconds O2 plasma [2]	August 14, 2023 16:50:53	DPV i vs E Channel 7	1	0.0697269	23.1333	4.33425	0.189922	1.13801	194.475	-192.357	386.833
											(E2) 80% power 99 seconds O2 plasma [2]	August 14, 2023 16:50:53	DPV i vs E Channel 8	1	0.0697269	27.952	5.1296	0.189922	1.4134	235.011	-216.349	451.36
											Measurement	DateTime	Curve	Peak	X	Height	Area	Width	YOffset	MaxSlope	MinSlope	SumSlope
											(E3) 80% power 99 seconds O2 plasma [2]	August 14, 2023 17:20:04	DPV i vs E Channel 1	1	0.0697269	30.8695	5.69858	0.189922	1.3751	250.086	-251.918	502.004
											(E3) 80% power 99 seconds O2 plasma [2]	August 14, 2023 17:20:04	DPV i vs E Channel 2	1	0.0697269	24.7264	4.68565	0.189922	1.047	203.237	-207.484	410.721
											(E3) 80% power 99 seconds O2 plasma [2]	August 14, 2023 17:20:04	DPV i vs E Channel 3	1	0.0697269	24.5463	4.78487	0.199922	1.01488	192.349	-205.203	397.552
											(E3) 80% power 99 seconds O2 plasma [2]	August 14, 2023 17:20:04	DPV i vs E Channel 4	1	0.0597267	26.8514	5.38115	0.199923	0.857991	210.6	-225.574	436.174
											(E3) 80% power 99 seconds O2 plasma [2]	August 14, 2023 17:20:04	DPV i vs E Channel 5	1	0.0597267	27.038	5.41881	0.199923	0.900237	213.831	-227.729	441.561
											(E3) 80% power 99 seconds O2 plasma [2]	August 14, 2023 17:20:04	DPV i vs E Channel 6	1	0.0697269	24.7986	4.90208	0.199922	0.989642	190.982	-204.717	395.7
											(E3) 80% power 99 seconds O2 plasma [2]	August 14, 2023 17:20:04	DPV i vs E Channel 7	1	0.0697269	22.7986	4.26591	0.189922	1.14714	189.967	-188.457	378.424
											(E3) 80% power 99 seconds O2 plasma [2]	August 14, 2023 17:20:04	DPV i vs E Channel 8	1	0.0697269	28.7193	5.20678	0.189922	1.43244	242.47	-230.884	473.354
											Measurement	DateTime	Curve	Peak	X	Height	Area	Width	YOffset	MaxSlope	MinSlope	SumSlope
											(E1) 50% power 62s [1]	August 03, 2023 16:44:03	DPV i vs E Channel 1	1	0.0697269	30.6248	5.84651	0.199922	1.14529	250.278	-259.869	510.147
											(E1) 50% power 62s [1]	August 03, 2023 16:44:03	DPV i vs E Channel 2	1	0.0697269	25.3538	4.89594	0.189922	1.15387	208.854	-216.806	425.66
											(E1) 50% power 62s [1]	August 03, 2023 16:44:03	DPV i vs E Channel 3	1	0.0697269	21.4599	4.18399	0.199922	1.01847	173.294	-183.668	356.962
											(E1) 50% power 62s [1]	August 03, 2023 16:44:03	DPV i vs E Channel 4	1	0.0597267	22.2169	4.33903	0.189922	1.09028	182.69	-187.874	370.563
											(E1) 50% power 62s [1]	August 03, 2023 16:44:03	DPV i vs E Channel 5	1	0.0597267	23.09	4.51203	0.199923	1.06786	186.898	-194.016	380.914
											(E1) 50% power 62s [1]	August 03, 2023 16:44:03	DPV i vs E Channel 6	1	0.0697269	21.6809	4.24593	0.189922	1.07647	177.679	-183.644	361.323
											(E1) 50% power 62s [1]	August 03, 2023 16:44:03	DPV i vs E Channel 7	1	0.0697269	21.9003	4.04053	0.179922	1.47171	186.467	-171.647	358.114
											(E1) 50% power 62s [1]	August 03, 2023 16:44:03	DPV i vs E Channel 8	1	0.0697269	23.3648	4.28768	0.179922	1.62611	193.188	-188.45	381.638
											Measurement	DateTime	Curve	Peak	X	Height	Area	Width	YOffset	MaxSlope	MinSlope	SumSlope
											(E2) 50% power 62s [2]	August 03, 2023 17:12:52	DPV i vs E Channel 1	1	0.0697269	28.239	5.42947	0.199922	1.21704	229.938	-241.191	471.129
											(E2) 50% power 62s [2]	August 03, 2023 17:12:52	DPV i vs E Channel 2	1	0.0697269	26.4766	5.15916	0.199922	1.02872	215.78	-225.672	441.452
											(E2) 50% power 62s [2]	August 03, 2023 17:12:52	DPV i vs E Channel 3	1	0.0697269	25.3241	4.91236	0.199922	1.14313	207.359	-216.262	423.621
											(E2) 50% power 62s [2]	August 03, 2023 17:12:52	DPV i vs E Channel 4	1	0.0697269	22.2505	4.34408	0.199922	1.10155	180.517	-190.068	370.585
											(E2) 50% power 62s [2]	August 03, 2023 17:12:52	DPV i vs E Channel 5	1	0.0797272	20.2371	3.97861	0.189922	1.05349	163.04	-172.452	335.492
											(E2) 50% power 62s [2]	August 03, 2023 17:12:52	DPV i vs E Channel 6	1	0.0697269	20.4964	3.99818	0.199922	0.98499	166.297	-175.306	341.604
											(E2) 50% power 62s [2]	August 03, 2023 17:12:52	DPV i vs E Channel 7	1	0.0697269	21.8513	4.20406	0.199922	1.19604	176.868	-185.591	362.459
											(E2) 50% power 62s [2]	August 03, 2023 17:12:52	DPV i vs E Channel 8	1	0.0697269	24.7401	4.54077	0.179922	1.13483	200.88	-196.745	397.625
											Measurement	DateTime	Curve	Peak	X	Height	Area	Width	YOffset	MaxSlope	MinSlope	SumSlope
											(E3) 50% power 62s [2]	August 03, 2023 17:40:33	DPV i vs E Channel 1	1	0.0896492	22.6827	4.44258	0.189922	1.11228	167.461	-186.431	353.892
											(E3) 50% power 62s [2]	August 03, 2023 17:40:33	DPV i vs E Channel 2	1	0.0896492	19.9012	3.97911	0.189922	1.01561	142.892	-158.977	301.869
											(E3) 50% power 62s [2]	August 03, 2023 17:40:33	DPV i vs E Channel 3	1	0.0896492	19.5372	3.89505	0.199922	1.00192	141.959	-156.287	298.246
											(E3) 50% power 62s [2]	August 03, 2023 17:40:33	DPV i vs E Channel 4	1	0.0797272	19.5053	3.85532	0.199922	1.08291	144.346	-157.65	301.996
											(E3) 50% power 62s [2]	August 03, 2023 17:40:33	DPV i vs E Channel 5	1	0.0797272	19.3109	3.82438	0.199922	1.05469	143.363	-157.824	301.187
											(E3) 50% power 62s [2]	August 03, 2023 17:40:33	DPV i vs E Channel 6	1	0.0797272	19.5543	3.85219	0.189922	1.22803	149.319	-162.105	311.424
											(E3) 50% power 62s [2]	August 03, 2023 17:40:33	DPV i vs E Channel 7	1	0.0797272	18.2435	3.58494	0.189922	1.12926	136.487	-151.237	287.725
											(E3) 50% power 62s [2]	August 03, 2023 17:40:33	DPV i vs E Channel 8	1	0.0797272	18.783	3.57949	0.179922	1.26691	146.019	-152.27	298.288
											Measurement	DateTime	Curve	Peak	X	Height	Area	Width	YOffset	MaxSlope	MinSlope	SumSlope
											(E1) 95% power 21s [2]	August 17, 2023 13:23:37	DPV i vs E Channel 2	1	0.0797272	21.8487	4.2183	0.189922	0.914377	170.486	-181.255	351.741
											(E1) 95% power 21s [2]	August 17, 2023 13:23:37	DPV i vs E Channel 3	1	0.0797272	24.024	4.69425	0.199922	1.05989	184.425	-200.395	384.82
											(E1) 95% power 21s [2]	August 17, 2023 13:23:37	DPV i vs E Channel 4	1	0.0697269	26.2818	5.18563	0.199922	1.17625	204.941	-219.492	424.432
											(E1) 95% power 21s [2]	August 17, 2023 13:23:37	DPV i vs E Channel 5	1	0.0597267	28.493	5.76528	0.199923	1.06511	230.678	-238.908	469.586
											(E1) 95% power 21s [2]	August 17, 2023 13:23:37	DPV i vs E Channel 6	1	0.0697269	28.6737	5.79321	0.199923	0.898683	226.757	-238.852	465.608
											(E1) 95% power 21s [2]	August 17, 2023 13:23:37	DPV i vs E Channel 7	1	0.0697269	28.9454	5.7305	0.199922	1.28546	225.91	-241.823	467.733
											(E1) 95% power 21s [2]	August 17, 2023 13:23:37	DPV i vs E Channel 8	1	0.0697269	32.0941	6.38662	0.199922	1.09463	244.673	-267.387	512.06
											Measurement	DateTime	Curve	Peak	X	Height	Area	Width	YOffset	MaxSlope	MinSlope	SumSlope
											(E2) 95% power 21s [2]	August 17, 2023 13:55:40	DPV i vs E Channel 2	1	0.0797272	19.2743	3.71489	0.189922	1.12457	152.607	-157.004	309.611
											(E2) 95% power 21s [2]	August 17, 2023 13:55:40	DPV i vs E Channel 3	1	0.0797272	18.2237	3.54611	0.199922	1.08042	140.724	-148.377	289.101
											(E2) 95% power 21s [2]	August 17, 2023 13:55:40	DPV i vs E Channel 4	1	0.0797272	18.252	3.59943	0.199922	1.11926	136.944	-150.252	287.196
											(E2) 95% power 21s [2]	August 17, 2023 13:55:40	DPV i vs E Channel 5	1	0.0797272	19.7806	3.89781	0.189922	1.1309	150.377	-163.749	314.126
											(E2) 95% power 21s [2]	August 17, 2023 13:55:40	DPV i vs E Channel 6	1	0.0797272	20.8335	4.13355	0.199922	1.05223	157.652	-171.836	329.487
											(E2) 95% power 21s [2]	August 17, 2023 13:55:40	DPV i vs E Channel 7	1	0.0797272	22.757	4.52488	0.199922	1.22162	172.259	-187.715	359.974
											(E2) 95% power 21s [2]	August 17, 2023 13:55:40	DPV i vs E Channel 8	1	0.0797272	29.4875	5.90577	0.199922	1.00086	214.709	-242.419	457.128
											Measurement	DateTime	Curve	Peak	X	Height	Area	Width	YOffset	MaxSlope	MinSlope	SumSlope
											(E3) 95% power 21s [2]	August 17, 2023 14:33:39	DPV i vs E Channel 1	1	0.0697269	27.2113	5.02946	0.189922	1.42115	223.287	-216.213	439.5
											(E3) 95% power 21s [2]	August 17, 2023 14:33:39	DPV i vs E Channel 2	1	0.0697269	24.5878	4.59418	0.189922	1.3301	201.192	-199.499	400.691
											(E3) 95% power 21s [2]	August 17, 2023 14:33:39	DPV i vs E Channel 3	1	0.0697269	24.0068	4.50393	0.189922	1.36791	195.95	-195.972	391.921
											(E3) 95% power 21s [2]	August 17, 2023 14:33:39	DPV i vs E Channel 4	1	0.0697269	23.2844	4.37602	0.189922	1.06131	193.137	-187.121	380.258
											(E3) 95% power 21s [2]	August 17, 2023 14:33:39	DPV i vs E Channel 5	1	0.0697269	23.3846	4.38834	0.189922	1.12332	194.634	-187.204	381.838
											(E3) 95% power 21s [2]	August 17, 2023 14:33:39	DPV i vs E Channel 6	1	0.0697269	23.6015	4.42271	0.189922	1.24817	194.579	-191.113	385.693
											(E3) 95% power 21s [2]	August 17, 2023 14:33:39	DPV i vs E Channel 7	1	0.0697269	25.4833	4.79109	0.189922	1.38302	208.867	-207.915	416.782
											(E3) 95% power 21s [2]	August 17, 2023 14:33:39	DPV i vs E Channel 8	1	0.0797272	29.1333	5.46058	0.189922	1.65306	227.517	-245.284	472.801
											Measurement	DateTime	Curve	Peak	X	Height	Area	Width	YOffset	MaxSlope	MinSlope	SumSlope
											(E3) 95% power for 62s [2]	August 17, 2023 16:17:26	DPV i vs E Channel 1	1	0.0697269	26.8181	5.00627	0.189922	1.30474	222.531	-219.214	441.746
											(E3) 95% power for 62s [2]	August 17, 2023 16:17:26	DPV i vs E Channel 2	1	0.0597267	24.9784	4.68422	0.189922	1.18496	210.072	-205.257	415.329
											(E3) 95% power for 62s [2]	August 17, 2023 16:17:26	DPV i vs E Channel 3	1	0.0597267	23.3576	4.40089	0.189922	1.23226	196.828	-194.021	390.849
											(E3) 95% power for 62s [2]	August 17, 2023 16:17:26	DPV i vs E Channel 4	1	0.0597267	22.7846	4.32223	0.189922	1.23311	190.364	-190.114	380.478
											(E3) 95% power for 62s [2]	August 17, 2023 16:17:26	DPV i vs E Channel 5	1	0.0597267	23.1823	4.41023	0.189922	1.23536	195.008	-194.162	389.17
											(E3) 95% power for 62s [2]	August 17, 2023 16:17:26	DPV i vs E Channel 6	1	0.0697269	23.2614	4.38591	0.189922	1.32608	195.287	-192.171	387.458
											(E3) 95% power for 62s [2]	August 17, 2023 16:17:26	DPV i vs E Channel 7	1	0.0697269	24.311	4.53506	0.179922	1.4304	203.12	-197.52	400.64
											(E3) 95% power for 62s [2]	August 17, 2023 16:17:26	DPV i vs E Channel 8	1	0.0697269	33.5493	6.18295	0.189922	1.62966	265.018	-276.89	541.908
											Measurement	DateTime	Curve	Peak	X	Height	Area	Width	YOffset	MaxSlope	MinSlope	SumSlope
											(E1) 95% power for 62s [2]	August 17, 2023 15:15:41	DPV i vs E Channel 1	1	0.0697269	26.8156	4.97662	0.189922	1.54649	216.749	-224.425	441.174
											(E1) 95% power for 62s [2]	August 17, 2023 15:15:41	DPV i vs E Channel 2	1	0.0697269	24.8848	4.61027	0.189922	1.25149	210.742	-191.324	402.065
											(E1) 95% power for 62s [2]	August 17, 2023 15:15:41	DPV i vs E Channel 3	1	0.0697269	23.8893	4.46639	0.189922	1.24747	200.409	-192.236	392.645
											(E1) 95% power for 62s [2]	August 17, 2023 15:15:41	DPV i vs E Channel 4	1	0.0697269	24.3786	4.74349	0.199922	1.2441	193.902	-206.337	400.238
											(E1) 95% power for 62s [2]	August 17, 2023 15:15:41	DPV i vs E Channel 5	1	0.0697269	24.1757	4.72497	0.199922	1.13037	192.429	-204.832	397.261
											(E1) 95% power for 62s [2]	August 17, 2023 15:15:41	DPV i vs E Channel 6	1	0.0697269	22.6713	4.41107	0.199922	1.21141	182.384	-193.163	375.547
											(E1) 95% power for 62s [2]	August 17, 2023 15:15:41	DPV i vs E Channel 7	1	0.0697269	22.4891	4.20482	0.189922	1.49904	187.723	-185	372.722
											(E1) 95% power for 62s [2]	August 17, 2023 15:15:41	DPV i vs E Channel 8	1	0.0797272	24.2526	4.52448	0.189922	1.62043	195.726	-204.472	400.197
											Measurement	DateTime	Curve	Peak	X	Height	Area	Width	YOffset	MaxSlope	MinSlope	SumSlope
											(E2) 95% power for 62s [2]	August 17, 2023 15:45:04	DPV i vs E Channel 1	1	0.0797272	26.7408	4.96392	0.179922	1.58133	217.873	-219.654	437.526
											(E2) 95% power for 62s [2]	August 17, 2023 15:45:04	DPV i vs E Channel 2	1	0.0797272	23.352	4.40697	0.189922	1.2641	192.871	-192.962	385.833
											(E2) 95% power for 62s [2]	August 17, 2023 15:45:04	DPV i vs E Channel 3	1	0.0797272	23.1392	4.49172	0.199922	1.14931	184.341	-196.42	380.762
											(E2) 95% power for 62s [2]	August 17, 2023 15:45:04	DPV i vs E Channel 4	1	0.0697269	27.1694	5.34908	0.199922	1.18274	212.816	-227.948	440.764
											(E2) 95% power for 62s [2]	August 17, 2023 15:45:04	DPV i vs E Channel 5	1	0.0697269	28.3797	5.61047	0.199922	1.21355	222.824	-238.975	461.798
											(E2) 95% power for 62s [2]	August 17, 2023 15:45:04	DPV i vs E Channel 6	1	0.0797272	27.6332	5.45068	0.199922	1.11852	214.114	-231.698	445.812
											(E2) 95% power for 62s [2]	August 17, 2023 15:45:04	DPV i vs E Channel 7	1	0.0797272	27.0093	5.26721	0.189922	1.19641	207.3	-225.921	433.221
											(E2) 95% power for 62s [2]	August 17, 2023 15:45:04	DPV i vs E Channel 8	1	0.0896492	28.4614	5.53602	0.199922	1.36892	213.056	-239.927	452.983

## Sheet: PBS_Manual_noAnod
	IL-6 Concentration (pg/mL)
	0 (Blank)	58	117	234	468	937	1875	3750
I (µA)	-0.0161	-0.01296	-0.01257	-0.02513	-0.02033	-0.0231	-0.03389	-0.07534
	-0.01564	-0.01554	-0.01697	-0.02433	-0.01886	-0.02267	-0.03423	-0.05583
	-0.01592	-0.01198	-0.01428	-0.02358	-0.01697	-0.01996	-0.03801	-0.0602
	-0.01398	-0.01502	-0.01372	-0.01304	-0.01629	-0.01628	-0.04704	-0.06739
	-0.01546	-0.01354	-0.01108	-0.02208	-0.01888	-0.02243	-0.03419	-0.05759
	-0.01635	-0.01562	-0.01167	-0.02533	-0.01644	-0.02839	-0.02929	-0.06642
	-0.01571	-0.01276	-0.01357	-0.01815	-0.01224	-0.02328	-0.04852	-0.06576
	-0.0152	-0.01318	-0.0207	-0.0171	-0.01278	-0.01892	-0.03262	-0.05447

## Sheet: PBS_Manual_Anod
	IL-6 Concentration (pg/mL)
	0 (Blank)	58	117	234	468	937	1875	3750
I (µA)	-0.02647	-0.02825	-0.02652	-0.02627	-0.0282	-0.02902	-0.03074	-0.06952
	-0.02716	-0.02798	-0.02185	-0.02395	-0.03172	-0.02739	-0.05627	-0.07003
	-0.02578	-0.03114	-0.02544	-0.03121	-0.03121	-0.02795	-0.05563	-0.08513
	-0.02828	-0.02545	-0.02222	-0.02558	-0.02692	-0.03148	-0.0458	-0.07696
	-0.02819	-0.02704	-0.02704	-0.02234	-0.03009	-0.03003	-0.05447	-0.06542
	-0.02212	-0.02514	-0.02664	-0.02149	-0.02885	Connection issue	-0.04398	-0.06857

## Sheet: PBS_FC_Anod
	IL-6 Concentration (pg/mL)
	0 (Blank)	58	117	234	468	937	1875	3750
I (µA)	-0.05605	-0.04975	-0.06245	-0.04288	-0.08943	-0.1709	-0.1637	-0.2448
	-0.06357	-0.05968	-0.05968	-0.04763	-0.1111	-0.171	-0.1852	-0.2433
	-0.05799	-0.05337	-0.05337	-0.05601	-0.106	-0.1714	-0.1964	-0.2514
	-0.06203	-0.04772	-0.05596	-0.06161	Connection issue	-0.1788	-0.2023	-0.2435
	-0.0651	-0.0416	-0.04824	-0.06574	-0.09382	-0.1722	-0.1972	-0.2315
	-0.06698	-0.03562	-0.04531	-0.06625	-0.08806	-0.1499	-0.1797	-0.1836

## Sheet: FilteredSerum_noFC
	IL-6 Concentration (pg/mL)
	0 (Blank)	117	234	468	937	1875	3750	7500
I (µA)	-0.02981	-0.0254	-0.02865	-0.03286	-0.03541	-0.03014	-0.05731	-0.08082
	-0.029	-0.02712	-0.02643	-0.03126	-0.03553	-0.04593	-0.06183	-0.09568
	-0.02137	-0.02643	-0.02757	-0.03487	-0.03958	-0.04142	-0.067	-0.1104
	-0.02491	-0.02181	-0.02885	-0.03268	-0.04468	-0.0499	-0.0775	-0.1011
	-0.02594	Connection issue	Connection issue	Connection issue	Connection issue	Connection issue	Connection issue	-0.1039
	-0.02762	-0.02462	-0.02394	-0.02965	-0.03635	-0.03894	-0.0876	-0.07683
	-0.0253	-0.02303	-0.02761	-0.0282	-0.03551	-0.03051	-0.06708	-0.08902
	-0.02527	-0.02589	-0.02964	-0.03545	-0.0369	-0.03596	-0.05768	-0.09106

## Sheet: FilteredSerum_FC
	IL-6 Concentration (pg/mL)
	0 (Blank)	117	234	468	937	1875	3750	7500
I (µA)	-4.291E-002	-0.04646	-0.06039	-0.07648	-0.06844	-0.1361	-0.1866	-0.2443
	-0.04261	-0.05662	-0.0608	-0.09426	-0.08421	-0.1851	-0.1995	-0.2356
	-0.04277	-0.05579	-0.0793	-0.09224	-0.1051	-0.1924	-0.2151	-0.2418
	-0.03996	-0.05154	-0.09472	-0.08788	-0.1123	-0.1999	-0.2168	-0.2382
	Connection issue	-0.05144	-0.08048	-0.08654	-0.1112	-0.1961	-0.203	-0.2364
	-0.03419	-0.05272	-0.07395	-0.07577	-0.1076	-0.1812	-0.2031	-0.224
	-0.03162	-0.04047	-0.06494	-0.08481	-0.1032	-0.1615	-0.1942	-0.1998
	-0.02687	-0.03054	-0.05408	-0.07788	-0.09143	-0.1244	-0.1478	-0.1673

## Sheet: UnfilteredSerum_noFC
	IL-6 Concentration (pg/mL)
	0 (Blank)	96.25	192	386	770	1540	6160
I (µA)	-0.01856	-0.02472	-0.02877	-0.03238	-0.02269	-0.02877	-0.06028
	-0.01973	-0.01896	-0.02836	-0.03043	-0.02417	-0.02933	-0.05819
	-0.01977	-0.02563	-0.0292	-0.02759	-0.02825	-0.02625	-0.06678
	-0.02033	-0.02174	-0.02794	-0.03199	-0.02158	-0.02776	-0.07516
	-0.02159	-0.01906	-0.02867	-0.03381	-0.02607	-0.02918	-0.07571
	-0.02296	-0.02309	-0.03066	-0.03496	-0.02804	-0.02471	-0.07096
	-0.02219	-0.0209	-0.02568	-0.03597	-0.02864	-0.02787	-0.08199
	-0.0242	-0.01709	-0.03165	-0.03782	-0.02626	-0.02762	-0.07111

## Sheet: UnfilteredSerum_FC
	IL-6 Concentration (pg/mL)
	0 (Blank)	117	234	468	937	1875	3750	7500
I (µA)	-0.03551	-0.03718	-0.03514	-0.04728	-0.05442	-0.06645	-0.1096	-0.1343
	-0.03359	-0.03545	-0.03742	-0.05146	-0.07466	-0.07196	-0.09896	-0.1609
	-0.03341	-0.03563	-0.0372	-0.04706	-0.07409	-0.0868	-0.1377	-0.1676
	-0.03839	-0.03576	-0.04208	-0.068	-0.07909	-0.1066	-0.1269	-0.1652
	-0.03269	-0.03756	-0.04462	-0.06245	-0.08394	-0.1119	-0.1292	-0.1292
	-0.03274	-0.03552	-0.03821	-0.04696	-0.06957	-0.09827	-0.1007	-0.1444
	-0.02605	-0.03046	-0.03328	-0.03993	-0.07984	-0.07611	-0.08749	-0.1308
	-0.02488	-0.02911	-0.03007	-0.02677	-0.07483	-0.03926	-0.03926	-0.1165

[truncated: 4 more sheets: NeatPlasma_noFC, NeatPlasma_FC, NeatPlasma_FC_noAnod, Anodisation vs Bleaching]
